# Supplementary material for: How do AI micro-dramas lead to addictive use among older adults? A chain mediation model of escapism motivation and flow experience
Source: Front Psychol. 2026 Jun 24;17:1815140. doi: 10.3389/fpsyg.2026.1815140 (PMC13341606; doi:10.3389/fpsyg.2026.1815140)
Supplement: Supplementary file 1 [file Table_1.XLSX]

## Sheet: Sheet1
序号	性别	年龄	居住状况	过去1个月观看频率	平均每天观看时长	主要观看平台（单选）	自动播放使用习惯	观看主要原因	Emotional Realism-1	Emotional Realism-2	Emotional Realism-3	Emotional Realism-4	Narrative Involvement-1	Narrative Involvement-2	Narrative Involvement-3	Narrative Involvement-4	Narrative Involvement-5	Algorithmic Personalization-1	Algorithmic Personalization-2	Algorithmic Personalization-3	Algorithmic Personalization-4	Algorithmic Personalization-5	Escapism Motivation-1	Escapism Motivation-2	Escapism Motivation-3	Escapism Motivation-4	Escapism Motivation-5	Flow Experience-1	Flow Experience-2	Flow Experience-3	Flow Experience-4	Addictive Use-1	Addictive Use-2	Addictive Use-3	Addictive Use-4	Emotional Realism	Narrative Involvement	Algorithmic Personalization	Escapism Motivation	Flow Experience	Addictive Use
1	女	75岁及以上	与配偶同住	经常（每周4–6次）	30分钟到1小时	抖音	经常	娱乐消遣	2	1	3	3	4	4	4	3	1	3	2	2	3	3	2	3	2	3	3	3	1	2	1	1	3	4	3	4	3.2	2.6	2.6	1.75	2.75
2	女	60-65岁	与配偶同住	经常（每周4–6次）	1小时到2小时	抖音	经常	其他	4	4	2	5	5	6	5	7	7	6	5	6	6	7	5	3	5	5	3	1	5	6	6	6	5	6	4	4	6	6	4.2	4.5	5.25
3	女	60-65岁	与配偶同住	偶尔（每周不到1次）	30分钟到1小时	抖音	从不	娱乐消遣	4	5	4	4	4	3	1	1	6	4	5	5	3	4	4	3	1	5	1	1	3	3	4	6	5	6	3	1	3	4.2	2.8	2.75	5
4	女	70-75岁	与配偶同住	几乎每天	1小时到2小时	视频号	偶尔	缓解孤独/压力	5	6	6	6	5	5	5	3	6	5	3	4	3	5	4	4	5	6	6	6	5	6	5	5	6	3	6	2	4.8	4	5	5.5	5
5	女	65-70岁	与子女同住	经常（每周4–6次）	30分钟到1小时	快手	总是	缓解孤独/压力	4	4	5	5	7	5	5	4	4	3	3	3	3	4	6	6	2	4	3	4	4	5	6	5	3	2	4	4	5	3.2	4.2	4.75	3.5
6	男	65-70岁	独居	几乎每天	1小时到2小时	视频号	经常	娱乐消遣	6	7	2	2	3	4	5	3	4	5	3	5	4	4	3	2	4	5	4	4	3	1	5	3	5	4	4	2	3.8	4.2	3.6	3.25	4
7	女	65-70岁	与配偶同住	经常（每周4–6次）	2小时以上	视频号	总是	缓解孤独/压力	3	3	3	3	5	5	5	6	5	3	5	3	5	5	5	5	7	6	4	6	5	4	5	5	2	2	3	4	5.2	4.2	5.4	5	3
8	女	60-65岁	与配偶同住	有时（每周1–3次）	2小时以上	抖音	从不	缓解孤独/压力	7	7	7	5	5	4	7	6	7	5	7	5	4	6	7	6	5	7	7	7	5	5	5	7	6	5	4	5	5.8	5.4	6.4	5.5	5.5
9	男	65-70岁	独居	几乎每天	2小时以上	抖音	经常	娱乐消遣	5	4	3	3	5	5	6	7	6	3	7	5	6	5	5	4	3	3	4	4	4	4	6	6	5	7	4	4	5.8	5.2	3.8	4.5	5.5
10	女	65-70岁	与配偶同住	经常（每周4–6次）	少于30分钟	抖音	总是	学习/了解某些知识	4	4	2	3	4	2	3	5	6	5	5	5	3	4	5	2	5	6	3	6	2	1	4	4	3	5	5	4	4	4.4	4.2	3.25	4.25
11	男	65-70岁	独居	偶尔（每周不到1次）	1小时到2小时	抖音	经常	学习/了解某些知识	5	5	4	3	5	5	3	5	2	2	2	3	6	5	3	3	4	4	2	3	6	5	6	5	2	1	4	4	4	3.6	3.2	5	3
12	女	60-65岁	与子女同住	几乎每天	2小时以上	快手	偶尔	缓解孤独/压力	5	6	5	4	6	7	5	6	6	4	5	3	5	2	3	4	4	5	3	4	7	7	5	5	5	4	6	7	6	3.8	3.8	5.75	5
13	男	75岁及以上	与配偶同住	经常（每周4–6次）	少于30分钟	抖音	经常	娱乐消遣	6	5	7	5	6	7	6	6	7	6	7	4	5	5	7	7	5	4	4	5	6	5	6	7	5	6	5	7	6.4	5.4	5.4	5.5	5.75
14	女	60-65岁	与子女同住	有时（每周1–3次）	2小时以上	抖音	从不	学习/了解某些知识	4	5	5	4	7	5	3	4	5	3	5	4	3	2	7	5	1	4	1	4	4	3	4	5	4	3	3	3	4.8	3.4	3.6	3.75	3.75
15	女	70-75岁	与配偶同住	有时（每周1–3次）	30分钟到1小时	抖音	从不	娱乐消遣	6	5	6	4	4	3	3	3	6	6	5	4	1	3	6	5	5	6	3	5	3	2	6	7	5	3	6	5	3.8	3.8	5	4	5.25
16	女	75岁及以上	与配偶同住	有时（每周1–3次）	30分钟到1小时	抖音	偶尔	娱乐消遣	7	7	5	5	5	6	7	7	4	4	3	4	3	5	7	5	5	7	4	6	4	5	6	7	6	4	6	6	5.8	3.8	5.6	5.25	5.75
17	女	70-75岁	与配偶同住	经常（每周4–6次）	少于30分钟	视频号	从不	其他	3	4	6	7	4	3	4	4	6	5	5	4	4	3	4	3	5	6	4	5	4	3	4	3	3	3	3	3	4.2	4.2	4.4	4	3
18	女	60-65岁	独居	有时（每周1–3次）	1小时到2小时	快手	偶尔	学习/了解某些知识	3	2	6	4	5	5	2	1	4	2	7	3	2	2	3	3	3	3	3	2	3	6	6	6	5	4	4	2	3.4	3.2	3	4.25	4.75
19	女	60-65岁	与配偶同住	有时（每周1–3次）	30分钟到1小时	抖音	经常	娱乐消遣	5	4	5	4	4	2	4	4	4	6	1	1	4	5	6	3	5	7	3	2	4	4	6	7	3	3	4	4	3.6	3.4	4.8	4	4.25
20	男	65-70岁	与配偶同住	经常（每周4–6次）	2小时以上	抖音	偶尔	缓解孤独/压力	4	4	3	3	6	4	6	6	5	3	5	5	5	4	3	4	2	4	4	5	3	6	5	6	3	2	5	4	5.4	4.4	3.4	4.75	4
21	女	60-65岁	与配偶同住	有时（每周1–3次）	30分钟到1小时	抖音	偶尔	学习/了解某些知识	6	5	5	4	5	5	6	7	6	3	6	4	4	6	6	3	3	5	3	5	5	7	4	5	6	7	6	5	5.8	4.6	4	5.25	6
22	女	60-65岁	与配偶同住	几乎每天	2小时以上	抖音	总是	缓解孤独/压力	6	3	5	5	3	2	6	6	5	4	3	4	3	2	5	6	6	5	2	1	4	6	3	4	5	5	3	3	4.4	3.2	4.8	3.5	4.25
23	女	75岁及以上	独居	经常（每周4–6次）	2小时以上	快手	经常	娱乐消遣	5	4	3	3	4	4	4	4	5	6	4	4	5	5	4	3	2	5	5	5	3	4	6	7	4	4	4	5	4.2	4.8	3.8	4.5	4.75
24	其他/不方便透露	60-65岁	独居	有时（每周1–3次）	1小时到2小时	其他	总是	缓解孤独/压力	2	3	3	4	4	4	4	4	5	3	7	4	4	5	5	4	3	4	3	5	2	4	4	6	4	2	2	1	4.2	4.6	3.8	3.75	3.5
25	女	70-75岁	与配偶同住	经常（每周4–6次）	30分钟到1小时	快手	总是	学习/了解某些知识	1	2	2	3	5	5	2	2	2	1	1	1	3	4	6	2	1	1	1	2	4	5	4	3	2	2	4	2	3.2	2	2.2	3.75	2.75
26	女	70-75岁	与配偶同住	有时（每周1–3次）	1小时到2小时	快手	经常	娱乐消遣	5	5	4	5	6	6	3	5	6	5	5	3	5	6	5	5	7	6	3	4	1	3	7	5	3	5	4	3	5.2	4.8	5.2	3.75	4.25
27	男	65-70岁	其他	几乎每天	2小时以上	抖音	总是	其他	6	4	4	4	6	5	3	5	6	5	7	4	3	3	3	5	3	2	2	4	2	4	5	6	4	7	6	4	5	4.4	3	3.75	5.75
28	男	65-70岁	与子女同住	偶尔（每周不到1次）	少于30分钟	抖音	从不	学习/了解某些知识	5	4	6	5	6	5	4	3	7	7	2	3	5	4	4	5	7	7	4	7	5	6	4	7	2	3	6	6	5	4.2	5.4	5.5	4.5
29	男	75岁及以上	独居	经常（每周4–6次）	30分钟到1小时	抖音	总是	缓解孤独/压力	7	5	7	5	4	5	5	7	7	6	7	6	4	5	5	4	1	4	5	1	1	3	7	6	4	4	5	4	5.6	5.6	3.8	3	4.75
30	女	70-75岁	与子女同住	经常（每周4–6次）	2小时以上	视频号	经常	缓解孤独/压力	6	7	4	5	6	5	7	6	6	5	5	2	5	6	4	4	4	5	4	4	5	6	4	4	5	3	7	7	6	4.6	4.2	4.75	4.75
31	男	75岁及以上	与子女同住	经常（每周4–6次）	1小时到2小时	视频号	偶尔	学习/了解某些知识	4	5	2	3	3	1	4	3	3	3	4	3	2	2	4	4	3	3	3	3	1	1	5	4	3	1	3	4	2.8	2.8	3.4	2.5	2.75
32	女	65-70岁	独居	偶尔（每周不到1次）	1小时到2小时	抖音	经常	学习/了解某些知识	7	6	4	5	6	5	2	3	6	6	6	2	3	5	1	1	6	6	5	4	7	5	4	4	7	6	1	1	4.4	4.4	3.8	5	4.5
33	女	65-70岁	与配偶同住	几乎每天	1小时到2小时	抖音	经常	缓解孤独/压力	6	5	4	5	7	7	6	5	6	4	4	4	5	3	5	3	5	5	4	6	5	5	5	7	5	6	6	6	6.2	4	4.4	5.25	6
34	男	65-70岁	与配偶同住	几乎每天	2小时以上	抖音	偶尔	娱乐消遣	6	7	4	6	6	7	3	5	6	6	6	6	5	5	6	5	7	5	5	4	4	6	5	5	7	4	7	5	5.4	5.6	5.6	4.75	5.75
35	男	65-70岁	与配偶同住	有时（每周1–3次）	30分钟到1小时	抖音	偶尔	娱乐消遣	3	2	5	5	7	7	4	4	6	4	4	3	4	1	7	4	6	4	2	2	4	4	5	6	4	5	4	6	5.6	3.2	4.6	3.75	4.75
36	其他/不方便透露	60-65岁	与配偶同住	有时（每周1–3次）	30分钟到1小时	视频号	偶尔	学习/了解某些知识	5	6	6	5	7	6	6	6	6	4	6	6	4	4	4	4	7	7	7	6	7	6	6	6	5	3	6	5	6.2	4.8	5.8	6.25	5
37	女	75岁及以上	与配偶同住	有时（每周1–3次）	30分钟到1小时	视频号	从不	缓解孤独/压力	6	5	6	7	7	6	6	6	5	6	5	5	4	5	6	6	7	7	6	7	6	7	7	7	5	7	5	5	6	5	6.4	6.75	6
38	女	65-70岁	与配偶同住	几乎每天	1小时到2小时	抖音	经常	缓解孤独/压力	5	6	6	5	5	6	4	4	5	5	5	3	3	4	2	3	4	5	2	3	7	6	6	5	4	3	5	5	4.8	4	3.2	5.5	4.25
39	男	75岁及以上	与子女同住	几乎每天	1小时到2小时	抖音	总是	娱乐消遣	6	7	7	6	6	5	4	5	5	4	7	5	7	5	4	3	6	5	3	4	5	7	6	6	5	7	6	7	5	5.6	4.2	5.5	6
40	女	65-70岁	独居	偶尔（每周不到1次）	30分钟到1小时	快手	经常	娱乐消遣	4	6	4	2	4	4	4	4	6	3	6	6	5	4	3	4	3	5	3	4	4	1	5	4	5	3	2	2	4.4	4.8	3.6	3.5	3.5
41	男	65-70岁	与配偶同住	经常（每周4–6次）	1小时到2小时	快手	总是	缓解孤独/压力	4	6	4	5	7	7	5	5	7	7	4	5	5	5	6	6	7	6	4	5	4	4	6	6	4	4	5	7	6.2	5.2	5.8	4.75	4.75
42	女	75岁及以上	与子女同住	偶尔（每周不到1次）	少于30分钟	抖音	经常	学习/了解某些知识	7	6	4	4	3	5	5	7	5	5	4	4	7	2	5	6	1	4	3	5	6	5	5	7	4	4	6	7	5	4.4	3.8	5.25	5.25
43	男	75岁及以上	与配偶同住	经常（每周4–6次）	1小时到2小时	视频号	偶尔	缓解孤独/压力	2	2	1	1	5	5	2	2	4	3	4	2	2	3	5	5	5	5	4	5	3	5	4	4	4	3	3	3	3.6	2.8	4.8	4.25	3.5
44	女	65-70岁	与子女同住	经常（每周4–6次）	1小时到2小时	快手	总是	其他	4	3	5	4	3	3	5	3	6	5	3	3	3	4	4	5	6	7	2	3	6	5	4	4	3	2	4	7	4	3.6	4.8	4.5	3.25
45	女	70-75岁	与配偶同住	有时（每周1–3次）	少于30分钟	抖音	偶尔	娱乐消遣	4	4	4	3	3	5	1	4	4	4	3	4	3	3	3	4	5	6	3	2	4	2	4	6	3	4	5	4	3.4	3.4	4.2	3	4.5
46	男	65-70岁	与配偶同住	几乎每天	1小时到2小时	抖音	偶尔	缓解孤独/压力	6	7	4	4	5	6	6	6	6	5	6	4	5	6	7	7	5	6	4	7	4	5	6	7	3	5	4	5	5.8	5.2	5.8	5.5	4.75
47	男	60-65岁	与子女同住	经常（每周4–6次）	1小时到2小时	抖音	经常	娱乐消遣	5	5	3	3	5	6	3	6	4	3	3	3	4	3	5	3	6	4	2	3	4	7	5	4	6	4	4	4	4.8	3.2	4	4.75	4.5
48	男	75岁及以上	与子女同住	几乎每天	2小时以上	快手	总是	缓解孤独/压力	5	5	1	2	1	3	5	5	4	3	4	3	4	3	4	3	2	2	3	5	6	5	4	6	1	5	3	4	3.6	3.4	2.8	5	3.75
49	男	65-70岁	与子女同住	经常（每周4–6次）	30分钟到1小时	抖音	从不	学习/了解某些知识	1	1	3	3	6	5	2	2	3	5	3	2	2	1	4	3	3	4	5	4	2	3	4	3	4	5	3	2	3.6	2.6	3.8	3.25	3.75
50	女	70-75岁	与子女同住	有时（每周1–3次）	30分钟到1小时	快手	偶尔	缓解孤独/压力	5	5	6	4	6	7	7	5	5	3	7	5	7	7	5	4	3	5	3	3	4	5	5	5	6	7	7	7	6	5.8	4	4.25	6.25
51	女	60-65岁	与配偶同住	偶尔（每周不到1次）	少于30分钟	视频号	偶尔	娱乐消遣	4	3	5	5	4	6	6	5	5	1	5	4	2	4	4	3	4	5	5	5	3	5	5	5	5	3	4	2	5.2	3.2	4.2	4.5	4.25
52	女	65-70岁	独居	几乎每天	1小时到2小时	抖音	偶尔	缓解孤独/压力	3	5	4	3	4	5	6	5	7	4	3	3	7	5	5	3	4	6	5	7	5	6	4	3	6	5	6	6	5.4	4.4	4.6	5.5	5
53	男	60-65岁	与子女同住	几乎每天	30分钟到1小时	抖音	总是	娱乐消遣	4	5	6	6	5	6	4	4	6	6	7	6	4	5	6	4	6	6	3	5	7	7	6	7	6	6	5	4	5	5.6	5	6.25	6
54	女	65-70岁	独居	有时（每周1–3次）	1小时到2小时	视频号	总是	缓解孤独/压力	5	5	7	5	7	7	7	6	7	7	7	5	3	4	5	6	6	7	5	4	5	6	6	5	3	4	6	5	6.8	5.2	5.8	5.25	4.5
55	男	70-75岁	与配偶同住	几乎每天	2小时以上	视频号	经常	娱乐消遣	7	7	5	7	6	6	6	5	7	5	5	6	6	6	2	5	4	7	3	5	2	6	4	5	6	7	6	6	6	5.6	4.2	4.25	6
56	女	75岁及以上	与配偶同住	偶尔（每周不到1次）	少于30分钟	视频号	从不	娱乐消遣	7	6	5	6	7	7	7	7	5	5	5	5	5	6	7	5	6	6	5	6	2	3	5	7	7	6	7	7	6.6	5.2	5.8	4	6.75
57	男	60-65岁	独居	经常（每周4–6次）	30分钟到1小时	抖音	经常	缓解孤独/压力	5	6	3	4	6	6	6	6	7	6	6	4	5	6	5	4	4	6	2	3	4	4	6	6	5	2	4	3	6.2	5.4	4.2	4.25	4.25
58	男	70-75岁	与配偶同住	偶尔（每周不到1次）	少于30分钟	快手	从不	娱乐消遣	5	6	2	3	3	3	5	3	2	3	3	2	3	4	3	1	3	4	2	3	5	5	3	5	2	2	4	1	3.2	3	2.6	4	3.25
59	男	65-70岁	与子女同住	有时（每周1–3次）	少于30分钟	抖音	偶尔	其他	6	6	5	5	7	7	6	6	6	5	6	5	6	6	4	3	6	6	3	3	3	4	5	4	3	5	6	4	6.4	5.6	4.4	3.75	4.5
60	女	70-75岁	独居	经常（每周4–6次）	30分钟到1小时	快手	总是	缓解孤独/压力	4	5	6	5	7	5	5	5	6	5	7	7	5	2	4	4	3	6	3	4	7	7	6	7	6	4	5	4	5.6	5.2	4	6	5.5
61	女	60-65岁	与配偶同住	偶尔（每周不到1次）	少于30分钟	抖音	从不	学习/了解某些知识	4	5	4	4	5	6	7	6	7	6	6	5	4	6	7	6	3	6	2	5	5	5	6	7	3	4	4	4	6.2	5.4	4.8	5.25	4.5
62	男	75岁及以上	独居	几乎每天	2小时以上	快手	经常	缓解孤独/压力	4	4	4	4	6	5	6	7	6	4	6	4	5	6	4	4	3	5	4	4	6	6	6	4	4	4	2	3	6	5	4	5.5	3.5
63	女	60-65岁	独居	有时（每周1–3次）	2小时以上	小红书	总是	娱乐消遣	6	6	4	4	5	5	6	6	4	5	4	2	7	7	6	4	5	6	2	5	6	7	7	5	4	3	4	3	5.2	5	4.6	6.25	4
64	女	65-70岁	与配偶同住	偶尔（每周不到1次）	30分钟到1小时	抖音	偶尔	娱乐消遣	7	7	3	3	4	4	5	5	5	4	6	4	3	2	4	3	4	6	3	6	3	3	5	5	7	4	6	6	4.6	3.8	4	4.25	5.5
65	其他/不方便透露	70-75岁	独居	几乎每天	2小时以上	视频号	经常	娱乐消遣	4	5	6	4	5	3	5	5	5	4	4	3	3	3	7	7	4	6	4	5	4	5	5	4	4	4	7	7	4.6	3.4	5.6	4.75	4.75
66	女	65-70岁	与子女同住	几乎每天	少于30分钟	视频号	总是	缓解孤独/压力	6	4	5	5	5	4	3	4	7	7	6	4	6	4	6	5	3	5	2	2	4	5	3	4	5	5	4	5	4.6	5.4	4.2	3.5	4.5
67	女	70-75岁	与配偶同住	经常（每周4–6次）	1小时到2小时	抖音	总是	缓解孤独/压力	5	5	2	4	5	4	6	7	5	2	3	5	1	2	2	1	5	7	3	4	4	6	5	7	4	4	5	6	5.4	2.6	3.6	4.75	5
68	男	60-65岁	与配偶同住	几乎每天	2小时以上	其他	从不	缓解孤独/压力	5	5	5	5	6	5	4	7	4	3	6	5	6	4	4	5	5	5	3	5	4	3	6	7	6	4	4	6	5.2	4.8	4.4	4.5	5.25
69	女	70-75岁	与子女同住	有时（每周1–3次）	30分钟到1小时	抖音	偶尔	学习/了解某些知识	7	7	6	6	7	7	5	6	6	7	5	5	5	4	5	4	7	7	3	4	3	5	5	4	4	5	6	5	6.2	5.2	5.2	4.25	4.75
70	女	60-65岁	与配偶同住	经常（每周4–6次）	1小时到2小时	视频号	偶尔	缓解孤独/压力	4	7	6	6	6	5	6	5	6	5	4	3	5	7	5	4	2	4	4	4	7	6	6	7	7	6	5	7	5.6	4.8	3.8	5.75	6.25
71	男	65-70岁	与子女同住	偶尔（每周不到1次）	少于30分钟	视频号	偶尔	娱乐消遣	5	4	5	5	4	4	3	6	3	4	5	4	5	6	4	4	5	6	4	7	5	6	6	5	4	5	5	4.75	4	4.8	4.6	6	4.75
72	男	70-75岁	独居	有时（每周1–3次）	30分钟到1小时	视频号	总是	学习/了解某些知识	3	3	3	4	4	5	5	4	6	4	5	5	5	5	5	5	5	6	6	6	5	3	4	4	5	4	2	3.25	4.8	4.8	5.4	4.5	3.75
73	男	75岁及以上	独居	经常（每周4–6次）	30分钟到1小时	快手	从不	缓解孤独/压力	5	4	4	4	2	4	4	3	4	2	2	2	3	1	2	3	3	4	2	4	2	4	3	3	4	4	3	4.25	3.4	2	2.8	3.25	3.5
74	男	60-65岁	与子女同住	有时（每周1–3次）	1小时到2小时	抖音	从不	学习/了解某些知识	4	2	4	4	5	4	5	5	5	5	4	5	5	5	4	5	3	4	4	4	3	4	4	6	5	6	6	3.5	4.8	4.8	4	3.75	5.75
75	男	60-65岁	与子女同住	有时（每周1–3次）	少于30分钟	抖音	偶尔	学习/了解某些知识	5	4	5	5	7	6	7	5	7	4	4	4	5	4	4	3	2	4	2	5	4	5	5	5	4	4	5	4.75	6.4	4.2	3	4.75	4.5
76	男	65-70岁	独居	经常（每周4–6次）	30分钟到1小时	抖音	偶尔	缓解孤独/压力	4	4	4	3	4	6	6	5	5	4	4	3	5	4	3	3	3	3	4	5	6	4	6	6	5	5	6	3.75	5.2	4	3.2	5.25	5.5
77	女	75岁及以上	独居	几乎每天	1小时到2小时	抖音	经常	娱乐消遣	6	5	5	5	5	7	6	6	5	4	4	3	3	4	6	5	5	6	6	4	5	4	5	5	3	3	4	5.25	5.8	3.6	5.6	4.5	3.75
78	女	60-65岁	与配偶同住	有时（每周1–3次）	30分钟到1小时	快手	经常	娱乐消遣	6	3	4	4	6	5	7	7	6	4	6	5	4	4	5	5	5	6	4	5	6	5	6	7	5	6	5	4.25	6.2	4.6	5	5.5	5.75
79	女	70-75岁	与子女同住	经常（每周4–6次）	30分钟到1小时	视频号	经常	娱乐消遣	5	3	4	4	4	5	4	5	4	5	5	5	5	5	1	1	2	2	3	4	4	3	4	4	2	2	2	4	4.4	5	1.8	3.75	2.5
80	男	65-70岁	独居	偶尔（每周不到1次）	1小时到2小时	抖音	偶尔	娱乐消遣	5	3	4	4	5	4	4	4	5	4	4	4	6	4	4	3	6	5	4	5	4	4	4	5	5	6	5	4	4.4	4.4	4.4	4.25	5.25
81	男	60-65岁	独居	经常（每周4–6次）	少于30分钟	抖音	偶尔	缓解孤独/压力	6	5	5	6	7	7	7	6	7	4	5	4	4	4	6	5	4	5	5	5	5	6	5	5	6	7	5	5.5	6.8	4.2	5	5.25	5.75
82	女	70-75岁	与配偶同住	经常（每周4–6次）	30分钟到1小时	视频号	偶尔	娱乐消遣	4	3	3	3	4	4	4	2	5	2	3	3	3	2	2	2	3	2	2	5	3	4	4	3	3	2	3	3.25	3.8	2.6	2.2	4	2.75
83	女	70-75岁	与子女同住	几乎每天	2小时以上	视频号	总是	其他	4	6	5	5	5	6	6	6	7	7	7	7	6	7	7	7	6	7	6	7	7	7	7	5	6	6	7	5	6	6.8	6.6	7	6
84	女	60-65岁	与配偶同住	偶尔（每周不到1次）	少于30分钟	快手	从不	缓解孤独/压力	2	1	3	2	6	7	6	7	7	4	4	5	5	6	5	6	4	4	4	6	7	7	6	5	5	7	5	2	6.6	4.8	4.6	6.5	5.5
85	女	60-65岁	与配偶同住	几乎每天	少于30分钟	抖音	经常	娱乐消遣	4	3	4	4	5	3	4	5	4	3	3	4	4	3	4	5	3	4	4	3	4	3	4	6	5	6	6	3.75	4.2	3.4	4	3.5	5.75
86	女	65-70岁	与子女同住	几乎每天	2小时以上	抖音	经常	娱乐消遣	6	6	7	5	6	6	7	7	7	6	6	7	6	7	4	2	3	4	4	6	5	5	6	5	5	5	6	6	6.6	6.4	3.4	5.5	5.25
87	女	70-75岁	与配偶同住	几乎每天	1小时到2小时	抖音	总是	缓解孤独/压力	2	1	2	3	4	5	3	4	2	3	4	3	4	4	3	2	1	2	3	1	1	2	1	1	1	3	3	2	3.6	3.6	2.2	1.25	2
88	女	60-65岁	与配偶同住	偶尔（每周不到1次）	30分钟到1小时	快手	从不	娱乐消遣	5	4	5	4	5	7	6	4	6	6	5	4	6	5	6	6	7	6	6	5	5	3	6	4	4	5	5	4.5	5.6	5.2	6.2	4.75	4.5
89	男	60-65岁	与配偶同住	有时（每周1–3次）	少于30分钟	其他	经常	学习/了解某些知识	4	6	5	5	6	6	6	5	5	4	6	6	6	6	6	7	6	6	5	4	6	5	5	5	5	7	6	5	5.6	5.6	6	5	5.75
90	女	60-65岁	与子女同住	有时（每周1–3次）	30分钟到1小时	抖音	经常	学习/了解某些知识	5	4	5	3	5	5	6	5	5	4	3	3	4	5	6	5	6	7	6	4	4	3	5	4	5	5	4	4.25	5.2	3.8	6	4	4.5
91	女	60-65岁	与配偶同住	有时（每周1–3次）	30分钟到1小时	小红书	总是	娱乐消遣	5	6	6	5	4	4	5	4	5	4	3	4	4	4	4	3	5	4	4	5	5	5	5	6	6	5	5	5.5	4.4	3.8	4	5	5.5
92	女	65-70岁	与配偶同住	经常（每周4–6次）	2小时以上	抖音	经常	缓解孤独/压力	6	7	6	7	6	6	7	6	5	5	5	5	5	6	7	7	6	7	6	7	7	6	7	7	6	6	5	6.5	6	5.2	6.6	6.75	6
93	女	65-70岁	与配偶同住	几乎每天	1小时到2小时	抖音	总是	娱乐消遣	4	3	3	4	6	5	6	6	5	3	3	4	5	5	4	4	3	4	3	4	3	3	3	1	3	4	3	3.5	5.6	4	3.6	3.25	2.75
94	男	60-65岁	与子女同住	有时（每周1–3次）	少于30分钟	抖音	偶尔	学习/了解某些知识	3	3	4	4	2	4	2	3	3	4	5	4	4	7	5	4	3	4	4	4	3	3	4	4	5	4	4	3.5	2.8	4.8	4	3.5	4.25
95	女	65-70岁	与配偶同住	偶尔（每周不到1次）	30分钟到1小时	抖音	偶尔	学习/了解某些知识	4	3	4	5	6	5	4	4	5	6	6	7	5	6	5	5	4	5	6	6	4	5	4	5	5	5	5	4	4.8	6	5	4.75	5
96	女	65-70岁	与子女同住	偶尔（每周不到1次）	1小时到2小时	B站	偶尔	学习/了解某些知识	4	1	3	4	4	4	5	5	5	3	6	5	4	6	4	4	3	4	3	4	5	5	5	5	5	5	5	3	4.6	4.8	3.6	4.75	5
97	男	60-65岁	与配偶同住	经常（每周4–6次）	30分钟到1小时	快手	经常	娱乐消遣	6	5	4	5	5	6	5	6	5	4	5	3	4	4	3	4	4	4	2	4	5	3	5	5	4	4	4	5	5.4	4	3.4	4.25	4.25
98	男	60-65岁	与配偶同住	经常（每周4–6次）	2小时以上	抖音	偶尔	缓解孤独/压力	6	4	4	6	5	7	6	6	6	5	5	5	5	6	6	7	5	6	6	7	7	7	7	5	7	5	6	5	6	5.2	6	7	5.75
99	男	60-65岁	与配偶同住	几乎每天	1小时到2小时	其他	经常	娱乐消遣	7	6	5	6	3	5	5	4	5	7	4	4	6	5	5	4	5	4	4	7	7	7	6	5	5	6	6	6	4.4	5.2	4.4	6.75	5.5
100	男	65-70岁	与配偶同住	经常（每周4–6次）	30分钟到1小时	抖音	偶尔	娱乐消遣	5	4	5	4	4	6	5	6	6	3	5	4	4	4	6	6	5	5	4	3	3	1	3	5	4	5	5	4.5	5.4	4	5.2	2.5	4.75
101	女	65-70岁	与配偶同住	有时（每周1–3次）	30分钟到1小时	快手	总是	娱乐消遣	3	4	4	2	3	3	4	3	3	4	5	5	5	4	4	5	4	5	4	2	3	2	4	5	4	5	5	3.25	3.2	4.6	4.4	2.75	4.75
102	女	65-70岁	与配偶同住	经常（每周4–6次）	少于30分钟	视频号	总是	娱乐消遣	6	5	6	7	7	5	5	6	7	6	7	7	6	7	6	6	6	7	6	5	5	5	6	4	3	4	3	6	6	6.6	6.2	5.25	3.5
103	男	65-70岁	独居	有时（每周1–3次）	1小时到2小时	抖音	偶尔	缓解孤独/压力	4	4	4	5	7	7	6	5	5	3	3	4	3	4	6	6	5	6	3	7	7	6	4	4	5	5	4	4.25	6	3.4	5.2	6	4.5
104	男	60-65岁	与配偶同住	经常（每周4–6次）	1小时到2小时	抖音	偶尔	娱乐消遣	4	3	4	4	5	5	6	5	6	6	4	4	3	3	3	4	4	3	2	6	6	7	7	4	5	5	6	3.75	5.4	4	3.2	6.5	5
105	女	65-70岁	与子女同住	偶尔（每周不到1次）	少于30分钟	抖音	从不	其他	4	3	4	4	4	4	5	5	4	6	5	6	5	7	4	3	4	3	4	5	4	4	4	5	5	4	4	3.75	4.4	5.8	3.6	4.25	4.5
106	其他/不方便透露	75岁及以上	独居	经常（每周4–6次）	1小时到2小时	抖音	经常	缓解孤独/压力	4	5	6	4	4	5	4	4	5	5	6	6	5	6	5	6	5	4	5	6	5	7	6	7	7	7	7	4.75	4.4	5.6	5	6	7
107	女	60-65岁	与配偶同住	偶尔（每周不到1次）	30分钟到1小时	抖音	偶尔	学习/了解某些知识	4	3	5	4	4	4	5	3	5	5	5	4	3	4	4	5	4	4	4	6	5	4	5	4	5	5	5	4	4.2	4.2	4.2	5	4.75
108	女	60-65岁	与配偶同住	有时（每周1–3次）	少于30分钟	抖音	从不	娱乐消遣	7	6	7	7	6	7	7	7	7	7	7	5	7	7	7	7	7	7	6	7	7	7	7	6	7	7	6	6.75	6.8	6.6	6.8	7	6.5
109	男	60-65岁	与配偶同住	几乎每天	1小时到2小时	视频号	总是	娱乐消遣	7	6	6	6	6	7	6	6	5	4	7	6	6	5	6	5	5	5	5	5	5	6	5	7	7	7	7	6.25	6	5.6	5.2	5.25	7
110	男	65-70岁	与子女同住	偶尔（每周不到1次）	30分钟到1小时	快手	从不	学习/了解某些知识	4	3	4	3	4	4	5	4	5	3	4	5	5	4	5	4	4	4	3	4	6	6	5	4	5	5	6	3.5	4.4	4.2	4	5.25	5
111	男	60-65岁	与配偶同住	几乎每天	2小时以上	抖音	总是	缓解孤独/压力	5	5	3	5	4	5	6	6	5	5	4	5	7	7	5	5	4	6	5	5	3	5	4	5	6	5	5	4.5	5.2	5.6	5	4.25	5.25
112	女	65-70岁	与子女同住	经常（每周4–6次）	1小时到2小时	视频号	总是	娱乐消遣	5	5	4	5	7	7	6	6	7	5	4	4	5	4	5	6	3	4	6	6	6	5	6	6	7	6	6	4.75	6.6	4.4	4.8	5.75	6.25
113	女	60-65岁	与配偶同住	有时（每周1–3次）	2小时以上	快手	偶尔	娱乐消遣	6	5	5	6	5	6	5	5	5	4	5	4	5	6	4	4	3	3	4	6	6	5	5	6	6	6	6	5.5	5.2	4.8	3.6	5.5	6
114	男	65-70岁	与配偶同住	几乎每天	30分钟到1小时	抖音	偶尔	娱乐消遣	4	4	3	3	4	5	4	4	4	3	3	3	2	5	3	3	3	1	3	3	6	4	3	1	3	3	2	3.5	4.2	3.2	2.6	4	2.25
115	女	65-70岁	与子女同住	几乎每天	1小时到2小时	抖音	偶尔	学习/了解某些知识	7	7	6	7	6	5	6	5	6	5	7	5	6	6	6	6	5	7	5	6	5	4	6	4	4	3	3	6.75	5.6	5.8	5.8	5.25	3.5
116	男	60-65岁	其他	几乎每天	2小时以上	快手	经常	缓解孤独/压力	4	5	3	6	5	6	5	7	6	4	4	3	3	5	4	4	5	5	4	6	5	5	5	5	4	4	3	4.5	5.8	3.8	4.4	5.25	4
117	男	60-65岁	独居	有时（每周1–3次）	30分钟到1小时	抖音	经常	缓解孤独/压力	6	6	6	7	7	6	7	7	5	5	6	6	5	7	7	5	6	6	7	7	6	7	7	7	7	7	7	6.25	6.4	5.8	6.2	6.75	7
118	女	70-75岁	与配偶同住	有时（每周1–3次）	2小时以上	抖音	偶尔	娱乐消遣	3	3	5	4	5	4	5	4	5	2	4	3	3	4	5	4	4	5	4	6	5	5	4	5	6	5	5	3.75	4.6	3.2	4.4	5	5.25
119	男	60-65岁	与配偶同住	几乎每天	2小时以上	抖音	总是	缓解孤独/压力	3	3	3	5	4	5	5	5	6	5	3	5	3	5	3	3	4	3	2	5	4	3	4	4	3	4	3	3.5	5	4.2	3	4	3.5
120	男	70-75岁	与配偶同住	经常（每周4–6次）	30分钟到1小时	视频号	偶尔	缓解孤独/压力	6	5	5	5	6	5	4	4	5	4	4	5	4	6	5	6	4	4	5	5	5	5	5	7	7	7	7	5.25	4.8	4.6	4.8	5	7
121	男	75岁及以上	与配偶同住	有时（每周1–3次）	1小时到2小时	抖音	经常	娱乐消遣	6	7	6	7	5	6	7	6	7	6	7	6	6	7	5	6	6	6	4	7	7	6	7	7	7	5	5	6.5	6.2	6.4	5.4	6.75	6
122	男	70-75岁	与配偶同住	几乎每天	1小时到2小时	抖音	经常	娱乐消遣	5	4	5	5	7	7	7	6	7	4	6	5	4	5	5	5	5	5	6	7	6	6	6	6	6	4	6	4.75	6.8	4.8	5.2	6.25	5.5
123	女	70-75岁	与配偶同住	经常（每周4–6次）	少于30分钟	抖音	偶尔	缓解孤独/压力	3	3	4	3	6	6	6	7	5	3	3	3	3	3	3	3	4	4	3	4	4	3	3	5	5	5	4	3.25	6	3	3.4	3.5	4.75
124	女	70-75岁	独居	经常（每周4–6次）	30分钟到1小时	快手	偶尔	缓解孤独/压力	4	4	4	5	5	5	5	5	5	4	4	4	5	4	4	4	4	3	4	4	4	5	5	7	7	6	5	4.25	5	4.2	3.8	4.5	6.25
125	男	60-65岁	与配偶同住	偶尔（每周不到1次）	少于30分钟	抖音	经常	娱乐消遣	5	4	5	3	6	5	5	4	6	5	3	4	4	4	6	7	6	5	4	7	6	6	6	5	4	6	4	4.25	5.2	4	5.6	6.25	4.75
126	男	65-70岁	其他	几乎每天	少于30分钟	抖音	经常	娱乐消遣	2	2	2	1	4	4	4	5	5	3	5	4	5	5	4	4	5	5	4	5	4	3	4	3	4	4	3	1.75	4.4	4.4	4.4	4	3.5
127	女	70-75岁	独居	有时（每周1–3次）	30分钟到1小时	抖音	偶尔	娱乐消遣	2	2	2	4	3	3	4	3	4	5	4	4	5	5	3	5	3	4	3	4	5	1	3	4	3	4	4	2.5	3.4	4.6	3.6	3.25	3.75
128	男	75岁及以上	与子女同住	有时（每周1–3次）	30分钟到1小时	视频号	从不	娱乐消遣	2	3	4	3	5	4	5	5	4	5	5	4	6	4	3	3	3	3	3	4	3	5	4	5	5	6	6	3	4.6	4.8	3	4	5.5
129	女	70-75岁	与配偶同住	经常（每周4–6次）	30分钟到1小时	抖音	经常	缓解孤独/压力	6	6	4	7	6	4	6	5	5	5	5	5	6	5	5	6	6	7	5	4	2	4	3	3	4	4	4	5.75	5.2	5.2	5.8	3.25	3.75
130	女	60-65岁	与配偶同住	经常（每周4–6次）	30分钟到1小时	快手	经常	缓解孤独/压力	5	4	5	6	7	6	5	7	6	2	3	2	4	3	4	4	4	3	4	5	6	6	6	6	6	5	4	5	6.2	2.8	3.8	5.75	5.25
131	女	65-70岁	与子女同住	几乎每天	1小时到2小时	快手	偶尔	娱乐消遣	3	3	3	3	5	4	4	4	4	3	5	5	5	5	4	3	4	5	4	4	3	4	4	4	4	4	4	3	4.2	4.6	4	3.75	4
132	男	65-70岁	与配偶同住	经常（每周4–6次）	30分钟到1小时	抖音	经常	学习/了解某些知识	3	2	2	3	4	4	3	3	5	2	4	2	1	2	4	4	4	4	4	5	4	4	3	5	4	5	5	2.5	3.8	2.2	4	4	4.75
133	女	75岁及以上	与配偶同住	几乎每天	30分钟到1小时	快手	总是	缓解孤独/压力	6	4	6	5	5	5	5	5	6	3	5	3	5	5	4	5	4	4	3	7	7	7	7	5	5	5	5	5.25	5.2	4.2	4	7	5
134	男	70-75岁	与配偶同住	有时（每周1–3次）	30分钟到1小时	快手	经常	其他	6	7	6	6	6	7	7	7	6	5	6	5	6	6	4	6	6	5	6	7	7	6	7	7	7	6	7	6.25	6.6	5.6	5.4	6.75	6.75
135	女	75岁及以上	与配偶同住	有时（每周1–3次）	30分钟到1小时	快手	偶尔	学习/了解某些知识	3	4	4	4	3	4	5	5	5	1	3	3	3	4	4	4	3	4	4	2	3	3	4	4	3	4	4	3.75	4.4	2.8	3.8	3	3.75
136	男	75岁及以上	与配偶同住	有时（每周1–3次）	1小时到2小时	快手	从不	缓解孤独/压力	5	6	6	6	6	6	5	6	7	7	7	7	7	7	4	5	5	4	6	7	7	7	7	6	6	7	6	5.75	6	7	4.8	7	6.25
137	男	75岁及以上	与配偶同住	经常（每周4–6次）	1小时到2小时	视频号	经常	娱乐消遣	5	5	4	5	6	5	7	5	5	5	4	4	3	7	4	5	5	4	4	4	4	5	5	5	6	7	4	4.75	5.6	4.6	4.4	4.5	5.5
138	男	70-75岁	独居	几乎每天	30分钟到1小时	抖音	经常	缓解孤独/压力	5	5	5	5	4	5	4	3	5	3	5	3	3	4	7	6	7	6	7	5	5	5	5	4	5	5	4	5	4.2	3.6	6.6	5	4.5
139	男	70-75岁	与配偶同住	有时（每周1–3次）	30分钟到1小时	抖音	偶尔	娱乐消遣	6	6	6	6	5	5	5	5	5	4	4	5	6	6	7	7	5	5	6	5	5	4	6	5	6	6	5	6	5	5	6	5	5.5
140	女	75岁及以上	独居	经常（每周4–6次）	2小时以上	视频号	总是	缓解孤独/压力	6	4	5	4	5	5	5	5	5	4	4	4	4	4	4	5	5	2	5	6	4	5	6	7	6	7	7	4.75	5	4	4.2	5.25	6.75
141	男	70-75岁	独居	有时（每周1–3次）	30分钟到1小时	其他	从不	学习/了解某些知识	6	6	6	5	5	6	6	7	7	6	7	7	6	7	6	4	5	5	5	7	7	6	6	7	7	7	6	5.75	6.2	6.6	5	6.5	6.75
142	女	65-70岁	独居	偶尔（每周不到1次）	少于30分钟	抖音	偶尔	缓解孤独/压力	6	6	6	7	7	7	7	6	6	5	7	6	6	5	4	6	6	6	5	7	5	4	4	4	4	5	4	6.25	6.6	5.8	5.4	5	4.25
143	女	65-70岁	与子女同住	经常（每周4–6次）	1小时到2小时	抖音	经常	娱乐消遣	3	3	4	4	5	5	4	3	5	4	4	5	4	4	4	4	5	4	4	6	4	3	4	3	3	2	3	3.5	4.4	4.2	4.2	4.25	2.75
144	女	65-70岁	与配偶同住	经常（每周4–6次）	30分钟到1小时	快手	经常	学习/了解某些知识	4	4	3	5	2	3	4	2	3	4	5	3	5	4	2	3	1	2	2	3	4	1	1	1	2	3	2	4	2.8	4.2	2	2.25	2
145	女	60-65岁	独居	几乎每天	30分钟到1小时	抖音	经常	缓解孤独/压力	5	5	6	6	5	6	5	5	5	6	6	7	6	6	5	5	5	4	5	4	5	3	6	7	7	7	6	5.5	5.2	6.2	4.8	4.5	6.75
146	男	60-65岁	与配偶同住	偶尔（每周不到1次）	少于30分钟	视频号	从不	娱乐消遣	6	5	6	7	4	5	5	5	5	5	6	6	7	7	7	6	7	6	7	5	5	6	5	5	4	6	4	6	4.8	6.2	6.6	5.25	4.75
147	其他/不方便透露	70-75岁	与配偶同住	有时（每周1–3次）	少于30分钟	抖音	经常	娱乐消遣	4	4	3	2	4	5	4	4	5	3	5	4	4	4	3	4	2	3	2	5	3	3	5	3	5	5	5	3.25	4.4	4	2.8	4	4.5
148	男	60-65岁	与子女同住	有时（每周1–3次）	30分钟到1小时	快手	偶尔	学习/了解某些知识	3	4	4	5	5	5	5	5	5	1	4	3	4	4	3	4	4	3	4	5	4	5	4	4	5	6	4	4	5	3.2	3.6	4.5	4.75
149	女	60-65岁	与子女同住	偶尔（每周不到1次）	少于30分钟	抖音	从不	其他	6	5	6	6	5	7	5	7	5	7	5	6	6	7	6	6	5	5	5	5	5	5	4	6	4	6	4	5.75	5.8	6.2	5.4	4.75	5
150	男	60-65岁	与子女同住	经常（每周4–6次）	30分钟到1小时	视频号	经常	娱乐消遣	3	3	3	4	1	3	2	3	3	3	3	4	3	2	4	5	3	4	5	2	3	1	3	5	4	3	4	3.25	2.4	3	4.2	2.25	4
151	女	65-70岁	其他	几乎每天	1小时到2小时	抖音	总是	娱乐消遣	3	5	4	3	4	4	2	4	4	5	5	5	6	5	4	5	4	4	4	3	1	3	2	4	5	4	3	3.75	3.6	5.2	4.2	2.25	4
152	女	65-70岁	与配偶同住	有时（每周1–3次）	30分钟到1小时	快手	经常	缓解孤独/压力	5	4	4	4	5	6	6	5	6	4	5	6	5	6	4	5	6	5	4	4	6	5	5	5	4	4	4	4.25	5.6	5.2	4.8	5	4.25
153	女	60-65岁	与配偶同住	经常（每周4–6次）	少于30分钟	快手	经常	缓解孤独/压力	6	7	7	7	7	7	6	6	7	6	5	5	5	6	6	7	7	6	6	7	6	5	6	7	7	7	7	6.75	6.6	5.4	6.4	6	7
154	女	60-65岁	与子女同住	有时（每周1–3次）	1小时到2小时	抖音	经常	缓解孤独/压力	3	3	4	3	5	4	5	5	5	4	4	4	5	5	4	5	3	4	4	5	4	4	4	5	3	3	3	3.25	4.8	4.4	4	4.25	3.5
155	女	60-65岁	与配偶同住	经常（每周4–6次）	30分钟到1小时	抖音	总是	娱乐消遣	4	4	6	4	5	5	5	6	6	5	5	5	5	5	3	5	3	4	3	6	6	7	5	6	6	6	5	4.5	5.4	5	3.6	6	5.75
156	女	75岁及以上	与配偶同住	偶尔（每周不到1次）	30分钟到1小时	视频号	从不	娱乐消遣	3	5	4	4	5	5	4	4	6	4	5	4	4	5	5	5	5	4	6	5	6	4	6	5	4	6	4	4	4.8	4.4	5	5.25	4.75
157	女	70-75岁	独居	经常（每周4–6次）	1小时到2小时	抖音	偶尔	缓解孤独/压力	3	4	4	5	2	3	4	2	3	4	3	4	4	4	4	5	2	4	2	4	4	3	3	3	3	4	3	4	2.8	3.8	3.4	3.5	3.25
158	女	70-75岁	独居	偶尔（每周不到1次）	30分钟到1小时	视频号	从不	其他	6	5	5	5	4	5	4	4	4	4	4	5	4	4	4	4	5	5	3	3	4	2	3	3	5	5	4	5.25	4.2	4.2	4.2	3	4.25
159	女	65-70岁	独居	几乎每天	30分钟到1小时	快手	总是	缓解孤独/压力	5	4	4	4	4	5	6	4	4	2	4	2	3	4	4	3	4	4	3	5	5	5	5	5	3	5	4	4.25	4.6	3	3.6	5	4.25
160	女	60-65岁	与配偶同住	经常（每周4–6次）	少于30分钟	抖音	偶尔	娱乐消遣	4	4	4	4	5	6	6	6	6	7	6	6	7	6	6	6	7	4	6	5	7	4	6	7	7	7	7	4	5.8	6.4	5.8	5.5	7
161	男	60-65岁	独居	偶尔（每周不到1次）	1小时到2小时	视频号	偶尔	缓解孤独/压力	4	6	6	5	5	6	4	4	5	4	4	3	4	6	5	4	5	4	5	5	5	6	4	6	4	5	5	5.25	4.8	4.2	4.6	5	5
162	女	60-65岁	与配偶同住	有时（每周1–3次）	1小时到2小时	快手	偶尔	学习/了解某些知识	5	3	3	4	6	4	4	4	5	4	6	3	6	3	3	3	3	4	5	6	3	6	6	6	4	4	5	3.75	4.6	4.4	3.6	5.25	4.75
163	其他/不方便透露	65-70岁	与子女同住	经常（每周4–6次）	30分钟到1小时	抖音	偶尔	其他	4	6	6	7	5	7	5	5	5	7	7	7	7	7	6	6	6	7	6	6	5	5	6	6	7	5	6	5.75	5.4	7	6.2	5.5	6
164	男	70-75岁	独居	几乎每天	1小时到2小时	小红书	偶尔	娱乐消遣	3	3	5	4	7	6	6	6	6	2	4	3	4	6	4	4	4	3	3	5	5	5	4	5	4	5	3	3.75	6.2	3.8	3.6	4.75	4.25
165	男	60-65岁	与配偶同住	有时（每周1–3次）	1小时到2小时	抖音	偶尔	娱乐消遣	5	4	6	5	6	5	4	5	4	5	5	6	5	5	6	5	5	7	5	5	4	4	4	5	4	3	5	5	4.8	5.2	5.6	4.25	4.25
166	男	65-70岁	与子女同住	经常（每周4–6次）	1小时到2小时	视频号	经常	娱乐消遣	4	4	4	5	5	4	5	5	5	4	3	4	3	3	5	5	6	7	4	4	4	5	6	5	5	5	5	4.25	4.8	3.4	5.4	4.75	5
167	男	60-65岁	与配偶同住	有时（每周1–3次）	30分钟到1小时	抖音	经常	娱乐消遣	3	2	1	2	4	2	3	3	3	2	1	2	3	3	4	5	4	4	4	3	5	5	4	4	3	5	5	2	3	2.2	4.2	4.25	4.25
168	女	75岁及以上	独居	经常（每周4–6次）	30分钟到1小时	快手	总是	缓解孤独/压力	5	4	6	6	6	5	5	5	4	3	3	3	3	4	5	5	6	5	5	5	4	3	5	5	5	5	5	5.25	5	3.2	5.2	4.25	5
169	女	75岁及以上	与配偶同住	经常（每周4–6次）	1小时到2小时	抖音	总是	缓解孤独/压力	3	5	4	4	6	6	6	7	6	6	4	3	4	4	3	2	2	3	2	5	4	3	3	6	7	4	4	4	6.2	4.2	2.4	3.75	5.25
170	男	60-65岁	其他	几乎每天	1小时到2小时	视频号	总是	娱乐消遣	4	4	4	5	5	4	4	4	5	5	5	5	6	5	4	4	4	4	4	5	5	5	6	5	4	4	4	4.25	4.4	5.2	4	5.25	4.25
171	男	65-70岁	与配偶同住	几乎每天	1小时到2小时	抖音	偶尔	缓解孤独/压力	5	5	4	5	5	4	4	6	6	3	2	4	3	4	5	6	4	4	4	5	4	4	5	7	4	6	6	4.75	5	3.2	4.6	4.5	5.75
172	男	75岁及以上	与配偶同住	经常（每周4–6次）	少于30分钟	快手	总是	娱乐消遣	5	4	4	4	4	5	4	5	5	5	5	6	5	6	6	5	5	5	4	5	7	5	6	4	5	6	5	4.25	4.6	5.4	5	5.75	5
173	男	65-70岁	独居	几乎每天	1小时到2小时	抖音	经常	娱乐消遣	4	4	4	3	5	5	6	5	5	6	4	6	5	7	5	6	5	5	6	6	6	7	5	4	3	7	4	3.75	5.2	5.6	5.4	6	4.5
174	女	70-75岁	与配偶同住	偶尔（每周不到1次）	30分钟到1小时	小红书	偶尔	学习/了解某些知识	2	2	1	3	2	3	3	3	5	3	3	4	6	4	2	4	3	3	3	4	4	4	4	5	6	6	7	2	3.2	4	3	4	6
175	女	75岁及以上	与配偶同住	有时（每周1–3次）	1小时到2小时	视频号	偶尔	娱乐消遣	4	5	4	4	6	6	6	6	7	4	3	3	4	5	4	4	5	5	3	5	5	6	7	5	5	6	4	4.25	6.2	3.8	4.2	5.75	5
176	女	60-65岁	与子女同住	有时（每周1–3次）	30分钟到1小时	视频号	经常	学习/了解某些知识	5	4	4	5	6	5	5	4	7	5	5	6	5	5	2	3	5	5	2	4	4	4	5	6	6	6	6	4.5	5.4	5.2	3.4	4.25	6
177	男	65-70岁	与配偶同住	有时（每周1–3次）	1小时到2小时	抖音	总是	缓解孤独/压力	6	4	5	6	7	7	6	7	6	6	6	6	6	7	6	5	4	5	5	4	6	4	4	7	7	6	6	5.25	6.6	6.2	5	4.5	6.5
178	女	60-65岁	其他	几乎每天	少于30分钟	快手	从不	其他	5	5	5	5	4	3	2	5	5	3	3	3	3	4	4	4	4	4	3	5	5	5	4	4	4	4	4	5	3.8	3.2	3.8	4.75	4
179	男	60-65岁	与配偶同住	几乎每天	1小时到2小时	抖音	经常	缓解孤独/压力	3	3	3	3	5	4	5	4	3	3	3	3	3	4	5	5	4	4	5	4	4	3	3	4	3	4	4	3	4.2	3.2	4.6	3.5	3.75
180	男	70-75岁	与配偶同住	有时（每周1–3次）	少于30分钟	快手	偶尔	娱乐消遣	5	4	3	3	5	5	5	5	4	3	4	1	3	3	4	3	3	4	3	5	5	7	5	7	5	6	6	3.75	4.8	2.8	3.4	5.5	6
181	女	70-75岁	独居	几乎每天	1小时到2小时	快手	总是	缓解孤独/压力	4	4	4	5	5	5	4	5	5	3	4	4	4	1	3	3	3	4	1	3	3	2	3	4	6	4	4	4.25	4.8	3.2	2.8	2.75	4.5
182	女	70-75岁	独居	几乎每天	1小时到2小时	抖音	经常	缓解孤独/压力	3	4	5	4	4	4	4	4	5	1	2	1	2	2	3	1	3	2	2	5	4	3	4	3	2	2	2	4	4.2	1.6	2.2	4	2.25
183	女	75岁及以上	与子女同住	有时（每周1–3次）	30分钟到1小时	抖音	偶尔	学习/了解某些知识	7	6	7	6	6	5	5	6	6	5	5	4	7	4	6	6	7	6	7	6	5	5	5	6	6	7	6	6.5	5.6	5	6.4	5.25	6.25
184	女	70-75岁	独居	几乎每天	1小时到2小时	抖音	偶尔	学习/了解某些知识	5	3	5	5	6	6	6	6	6	2	4	5	4	4	5	5	6	5	4	5	6	5	5	5	5	5	5	4.5	6	3.8	5	5.25	5
185	男	75岁及以上	与配偶同住	经常（每周4–6次）	2小时以上	抖音	总是	学习/了解某些知识	4	3	4	4	7	6	6	5	7	6	5	6	6	5	7	7	7	7	7	4	4	4	6	6	5	5	5	3.75	6.2	5.6	7	4.5	5.25
186	女	70-75岁	独居	有时（每周1–3次）	1小时到2小时	视频号	从不	学习/了解某些知识	2	1	3	2	5	5	5	5	5	4	4	4	3	4	6	7	5	7	7	4	4	4	4	4	4	4	5	2	5	3.8	6.4	4	4.25
187	女	65-70岁	独居	几乎每天	1小时到2小时	抖音	经常	缓解孤独/压力	3	2	4	3	5	4	3	5	4	4	2	2	3	2	5	5	5	4	3	4	4	4	4	6	6	6	6	3	4.2	2.6	4.4	4	6
188	男	65-70岁	与子女同住	经常（每周4–6次）	30分钟到1小时	快手	从不	缓解孤独/压力	4	6	5	4	4	3	5	4	5	3	4	3	3	4	6	6	6	7	6	5	5	4	4	6	7	7	6	4.75	4.2	3.4	6.2	4.5	6.5
189	男	70-75岁	独居	偶尔（每周不到1次）	少于30分钟	抖音	从不	娱乐消遣	2	2	3	3	2	2	3	2	3	2	4	3	3	3	3	3	1	4	4	5	5	5	4	4	4	4	4	2.5	2.4	3	3	4.75	4
190	女	75岁及以上	与子女同住	有时（每周1–3次）	30分钟到1小时	视频号	偶尔	娱乐消遣	3	2	4	4	4	4	5	5	5	5	5	5	4	5	4	6	6	6	4	6	3	6	6	5	4	3	4	3.25	4.6	4.8	5.2	5.25	4
191	男	65-70岁	与配偶同住	几乎每天	1小时到2小时	快手	偶尔	缓解孤独/压力	1	3	3	3	4	4	4	4	5	3	4	4	6	5	5	4	6	5	4	4	5	4	3	3	5	5	4	2.5	4.2	4.4	4.8	4	4.25
192	男	75岁及以上	独居	经常（每周4–6次）	1小时到2小时	抖音	经常	缓解孤独/压力	3	2	2	3	3	4	4	4	3	2	4	3	1	2	5	5	4	5	5	5	5	4	4	4	5	4	4	2.5	3.6	2.4	4.8	4.5	4.25
193	男	70-75岁	与配偶同住	有时（每周1–3次）	30分钟到1小时	抖音	经常	娱乐消遣	5	4	5	5	3	5	5	4	4	6	7	6	7	6	5	6	6	5	5	6	6	6	5	6	6	7	7	4.75	4.2	6.4	5.4	5.75	6.5
194	女	65-70岁	与子女同住	偶尔（每周不到1次）	1小时到2小时	抖音	从不	学习/了解某些知识	6	5	5	4	5	4	5	5	5	4	6	5	7	7	4	4	4	5	5	5	5	4	6	6	5	5	5	5	4.8	5.8	4.4	5	5.25
195	女	60-65岁	与配偶同住	经常（每周4–6次）	30分钟到1小时	抖音	经常	娱乐消遣	4	4	5	4	6	6	7	6	6	4	6	6	5	6	5	5	5	6	3	6	4	5	5	6	5	6	4	4.25	6.2	5.4	4.8	5	5.25
196	男	70-75岁	与配偶同住	偶尔（每周不到1次）	少于30分钟	视频号	偶尔	缓解孤独/压力	3	4	3	4	4	5	5	5	4	4	4	5	5	4	3	2	3	3	1	6	5	5	5	6	4	6	5	3.5	4.6	4.4	2.4	5.25	5.25
197	女	70-75岁	与子女同住	偶尔（每周不到1次）	30分钟到1小时	抖音	偶尔	娱乐消遣	6	7	7	7	5	6	4	5	6	4	6	4	5	4	5	5	4	5	4	6	6	6	5	7	7	7	6	6.75	5.2	4.6	4.6	5.75	6.75
198	男	75岁及以上	与配偶同住	有时（每周1–3次）	30分钟到1小时	快手	从不	缓解孤独/压力	3	2	4	2	5	5	5	6	6	5	7	6	4	4	3	5	4	2	4	3	2	3	4	4	5	5	4	2.75	5.4	5.2	3.6	3	4.5
199	女	60-65岁	独居	有时（每周1–3次）	少于30分钟	快手	经常	娱乐消遣	4	4	3	5	7	7	5	6	5	3	6	5	6	4	5	4	4	4	4	6	6	4	5	7	6	6	7	4	6	4.8	4.2	5.25	6.5
200	男	60-65岁	与子女同住	有时（每周1–3次）	30分钟到1小时	抖音	经常	娱乐消遣	5	5	4	5	6	4	4	5	5	5	5	5	5	6	6	6	6	5	5	4	5	5	4	5	4	5	5	4.75	4.8	5.2	5.6	4.5	4.75
201	女	70-75岁	独居	偶尔（每周不到1次）	少于30分钟	视频号	偶尔	缓解孤独/压力	6	4	5	6	5	5	6	5	3	5	4	4	5	5	4	5	5	4	5	5	6	6	6	6	6	5	4	5.25	4.8	4.6	4.6	5.75	5.25
202	男	65-70岁	独居	几乎每天	1小时到2小时	视频号	总是	缓解孤独/压力	5	6	6	4	5	7	7	5	6	5	6	5	6	5	4	5	5	6	4	7	6	7	7	5	3	5	6	5.25	6	5.4	4.8	6.75	4.75
203	男	60-65岁	与配偶同住	有时（每周1–3次）	2小时以上	快手	偶尔	娱乐消遣	6	5	5	5	4	5	6	5	4	5	5	5	6	5	2	3	2	3	2	6	5	6	6	5	6	7	6	5.25	4.8	5.2	2.4	5.75	6
204	男	60-65岁	与子女同住	有时（每周1–3次）	少于30分钟	视频号	偶尔	缓解孤独/压力	5	4	4	4	5	6	5	5	5	4	6	3	5	3	4	5	4	5	5	6	5	5	4	5	5	5	5	4.25	5.2	4.2	4.6	5	5
205	女	75岁及以上	独居	有时（每周1–3次）	少于30分钟	视频号	经常	娱乐消遣	5	4	5	6	5	5	4	5	5	4	5	5	5	6	6	5	4	4	5	3	3	5	5	6	4	7	5	5	4.8	5	4.8	4	5.5
206	男	65-70岁	与配偶同住	有时（每周1–3次）	少于30分钟	视频号	从不	学习/了解某些知识	6	5	3	5	4	6	4	5	5	4	3	4	3	4	5	3	3	3	3	4	4	3	4	4	4	3	4	4.75	4.8	3.6	3.4	3.75	3.75
207	女	75岁及以上	与配偶同住	经常（每周4–6次）	1小时到2小时	抖音	经常	缓解孤独/压力	5	5	5	7	7	7	6	7	7	4	7	7	5	5	7	6	7	7	7	6	6	7	6	6	7	5	7	5.5	6.8	5.6	6.8	6.25	6.25
208	男	65-70岁	独居	几乎每天	1小时到2小时	快手	总是	缓解孤独/压力	6	6	6	7	3	5	4	3	4	6	5	6	7	7	5	6	6	5	6	7	7	6	7	6	6	5	6	6.25	3.8	6.2	5.6	6.75	5.75
209	女	60-65岁	与配偶同住	有时（每周1–3次）	少于30分钟	B站	偶尔	学习/了解某些知识	6	5	5	3	6	6	5	5	6	5	5	5	5	6	6	6	7	7	6	6	5	7	5	7	7	7	7	4.75	5.6	5.2	6.4	5.75	7
210	女	70-75岁	独居	几乎每天	少于30分钟	快手	偶尔	娱乐消遣	6	5	6	6	5	4	4	6	5	4	6	5	4	5	6	6	6	7	6	7	6	6	6	7	6	6	6	5.75	4.8	4.8	6.2	6.25	6.25
211	女	75岁及以上	与配偶同住	几乎每天	少于30分钟	快手	总是	娱乐消遣	7	7	5	6	7	7	7	7	7	7	6	6	7	7	3	6	6	5	6	7	7	7	7	5	6	6	6	6.25	7	6.6	5.2	7	5.75
212	女	70-75岁	与配偶同住	几乎每天	2小时以上	抖音	总是	缓解孤独/压力	4	4	4	5	6	5	6	5	6	2	4	3	2	2	4	4	3	2	2	4	4	4	5	3	4	5	4	4.25	5.6	2.6	3	4.25	4
213	男	65-70岁	独居	几乎每天	1小时到2小时	快手	经常	学习/了解某些知识	2	2	2	3	5	5	5	4	6	6	7	7	6	6	6	4	6	4	4	5	4	3	5	6	6	5	5	2.25	5	6.4	4.8	4.25	5.5
214	其他/不方便透露	65-70岁	独居	有时（每周1–3次）	30分钟到1小时	快手	偶尔	娱乐消遣	5	6	5	6	5	5	5	5	6	6	5	7	6	6	3	4	3	4	3	6	7	7	7	6	6	6	7	5.5	5.2	6	3.4	6.75	6.25
215	女	65-70岁	与子女同住	偶尔（每周不到1次）	少于30分钟	快手	从不	娱乐消遣	5	5	5	6	6	4	6	6	6	5	5	4	5	5	4	4	3	5	4	5	4	4	3	5	4	5	3	5.25	5.6	4.8	4	4	4.25
216	女	65-70岁	与配偶同住	有时（每周1–3次）	1小时到2小时	视频号	偶尔	缓解孤独/压力	3	4	3	4	4	4	2	3	4	4	5	5	5	5	4	6	3	5	4	6	6	5	4	4	4	4	4	3.5	3.4	4.8	4.4	5.25	4
217	女	70-75岁	其他	偶尔（每周不到1次）	1小时到2小时	抖音	从不	缓解孤独/压力	4	3	4	4	4	3	4	4	6	4	4	4	5	3	5	4	4	5	3	4	3	4	4	4	5	5	3	3.75	4.2	4	4.2	3.75	4.25
218	女	75岁及以上	与配偶同住	经常（每周4–6次）	30分钟到1小时	小红书	经常	娱乐消遣	4	3	4	3	2	4	3	4	5	5	5	5	5	4	5	6	7	5	4	4	5	4	4	5	1	3	3	3.5	3.6	4.8	5.4	4.25	3
219	男	60-65岁	与子女同住	有时（每周1–3次）	30分钟到1小时	快手	偶尔	学习/了解某些知识	5	7	6	5	5	6	6	5	7	7	7	5	6	7	7	7	7	7	7	5	3	4	4	5	6	5	6	5.75	5.8	6.4	7	4	5.5
220	男	65-70岁	独居	几乎每天	30分钟到1小时	视频号	经常	缓解孤独/压力	3	5	4	5	5	6	6	6	6	4	4	5	4	5	4	6	5	4	5	4	4	4	5	4	5	6	5	4.25	5.8	4.4	4.8	4.25	5
221	女	60-65岁	与配偶同住	有时（每周1–3次）	2小时以上	抖音	从不	娱乐消遣	6	7	6	6	7	7	7	7	7	6	7	7	7	7	4	5	2	3	5	7	7	7	7	7	7	7	7	6.25	7	6.8	3.8	7	7
222	女	65-70岁	与配偶同住	有时（每周1–3次）	30分钟到1小时	抖音	经常	缓解孤独/压力	5	5	5	6	3	3	3	4	4	4	4	5	5	6	2	2	4	3	3	5	3	3	4	6	7	7	5	5.25	3.4	4.8	2.8	3.75	6.25
223	女	65-70岁	与配偶同住	经常（每周4–6次）	2小时以上	抖音	总是	学习/了解某些知识	4	4	5	4	6	5	5	5	4	4	6	4	5	6	6	5	6	6	6	5	7	7	6	6	3	4	5	4.25	5	5	5.8	6.25	4.5
224	女	65-70岁	与配偶同住	经常（每周4–6次）	少于30分钟	视频号	经常	娱乐消遣	3	1	3	3	6	3	5	3	4	3	3	4	4	3	4	5	4	4	4	2	4	3	4	5	5	6	4	2.5	4.2	3.4	4.2	3.25	5
225	女	60-65岁	与配偶同住	经常（每周4–6次）	30分钟到1小时	视频号	经常	娱乐消遣	6	7	7	6	5	6	5	5	6	4	5	4	6	6	5	4	6	4	5	5	6	4	6	5	4	5	5	6.5	5.4	5	4.8	5.25	4.75
226	男	65-70岁	与配偶同住	经常（每周4–6次）	1小时到2小时	视频号	偶尔	娱乐消遣	4	5	5	5	4	5	5	6	5	4	3	3	5	5	3	2	3	3	3	5	4	4	4	7	5	6	6	4.75	5	4	2.8	4.25	6
227	男	60-65岁	与配偶同住	几乎每天	1小时到2小时	B站	总是	娱乐消遣	4	6	5	4	7	7	7	7	7	4	7	7	6	6	6	6	7	5	7	5	4	4	4	5	6	6	6	4.75	7	6	6.2	4.25	5.75
228	女	75岁及以上	独居	几乎每天	1小时到2小时	快手	经常	缓解孤独/压力	2	3	4	4	5	6	5	6	6	3	4	3	2	2	4	5	5	4	3	2	1	2	2	3	5	5	4	3.25	5.6	2.8	4.2	1.75	4.25
229	男	70-75岁	与子女同住	偶尔（每周不到1次）	30分钟到1小时	视频号	经常	娱乐消遣	5	5	5	5	3	4	4	3	4	6	7	7	6	7	6	6	5	6	6	7	7	7	7	4	4	4	4	5	3.6	6.6	5.8	7	4
230	女	60-65岁	与配偶同住	几乎每天	1小时到2小时	抖音	经常	学习/了解某些知识	4	4	4	4	3	4	4	4	3	3	3	3	4	6	5	6	6	5	5	6	4	4	4	6	5	5	6	4	3.6	3.8	5.4	4.5	5.5
231	女	70-75岁	与配偶同住	偶尔（每周不到1次）	1小时到2小时	小红书	从不	学习/了解某些知识	4	5	4	6	5	5	5	5	6	3	5	5	5	5	4	6	5	6	5	6	5	5	4	5	4	5	5	4.75	5.2	4.6	5.2	5	4.75
232	女	60-65岁	与配偶同住	几乎每天	1小时到2小时	视频号	总是	缓解孤独/压力	6	5	6	6	6	6	6	6	7	5	4	5	5	5	6	6	5	6	6	5	7	5	5	4	6	6	5	5.75	6.2	4.8	5.8	5.5	5.25
233	男	60-65岁	与配偶同住	几乎每天	2小时以上	快手	从不	娱乐消遣	6	5	6	5	6	5	5	5	4	7	6	7	7	7	5	6	6	6	5	7	5	6	5	6	6	6	6	5.5	5	6.8	5.6	5.75	6
234	男	60-65岁	与子女同住	偶尔（每周不到1次）	1小时到2小时	小红书	偶尔	缓解孤独/压力	4	4	4	4	5	6	5	5	6	6	4	5	5	6	6	6	7	7	6	5	4	5	7	5	5	5	5	4	5.4	5.2	6.4	5.25	5
235	女	60-65岁	独居	经常（每周4–6次）	2小时以上	视频号	偶尔	缓解孤独/压力	4	4	3	4	4	5	4	5	5	3	4	3	3	3	4	4	4	6	3	5	5	2	4	4	5	4	4	3.75	4.6	3.2	4.2	4	4.25
236	男	70-75岁	与配偶同住	几乎每天	1小时到2小时	抖音	总是	缓解孤独/压力	6	7	6	7	6	5	6	6	7	7	7	7	6	7	7	7	7	7	7	7	5	6	4	7	6	6	5	6.5	6	6.8	7	5.5	6
237	女	60-65岁	与配偶同住	经常（每周4–6次）	1小时到2小时	抖音	经常	缓解孤独/压力	5	7	5	5	4	5	6	5	6	6	6	6	6	5	4	5	5	5	4	5	6	7	7	5	6	7	4	5.5	5.2	5.8	4.6	6.25	5.5
238	女	60-65岁	与配偶同住	几乎每天	2小时以上	其他	经常	学习/了解某些知识	5	5	4	5	6	6	7	7	7	4	6	6	5	4	6	5	4	4	4	4	4	5	5	6	5	6	5	4.75	6.6	5	4.6	4.5	5.5
239	女	65-70岁	与配偶同住	经常（每周4–6次）	1小时到2小时	抖音	偶尔	娱乐消遣	7	7	7	7	7	7	7	7	7	4	7	5	6	7	7	6	6	7	5	6	5	5	4	4	4	4	3	7	7	5.8	6.2	5	3.75
240	女	65-70岁	与配偶同住	偶尔（每周不到1次）	少于30分钟	抖音	经常	娱乐消遣	4	3	4	3	3	3	4	4	3	2	4	3	3	4	4	5	6	5	4	4	4	2	4	5	5	6	4	3.5	3.4	3.2	4.8	3.5	5
241	男	65-70岁	与配偶同住	偶尔（每周不到1次）	少于30分钟	抖音	从不	娱乐消遣	5	4	6	4	4	3	4	3	5	6	4	5	6	6	4	5	5	5	3	3	5	4	3	3	4	5	4	4.75	3.8	5.4	4.4	3.75	4
242	男	75岁及以上	与子女同住	经常（每周4–6次）	30分钟到1小时	抖音	总是	学习/了解某些知识	3	4	3	3	4	3	4	4	4	2	4	5	4	3	3	2	3	2	3	3	2	1	4	4	4	2	3	3.25	3.8	3.6	2.6	2.5	3.25
243	男	70-75岁	其他	有时（每周1–3次）	30分钟到1小时	快手	经常	娱乐消遣	2	3	3	2	5	4	4	5	5	5	5	5	5	7	3	4	4	4	3	4	3	2	3	6	6	5	6	2.5	4.6	5.4	3.6	3	5.75
244	女	70-75岁	与子女同住	偶尔（每周不到1次）	30分钟到1小时	抖音	从不	学习/了解某些知识	7	6	7	7	6	6	5	6	6	6	5	6	5	5	7	7	6	7	6	7	7	7	5	5	6	5	4	6.75	5.8	5.4	6.6	6.5	5
245	女	75岁及以上	独居	偶尔（每周不到1次）	少于30分钟	快手	从不	缓解孤独/压力	2	2	2	1	6	7	5	4	6	5	5	4	4	4	4	5	5	5	4	4	5	3	4	4	5	6	4	1.75	5.6	4.4	4.6	4	4.75
246	男	60-65岁	与配偶同住	有时（每周1–3次）	30分钟到1小时	抖音	从不	娱乐消遣	6	6	7	5	7	7	7	5	7	4	6	5	5	6	6	5	5	6	5	7	7	7	5	7	6	6	6	6	6.6	5.2	5.4	6.5	6.25
247	男	75岁及以上	独居	有时（每周1–3次）	1小时到2小时	视频号	总是	缓解孤独/压力	7	7	7	7	7	6	7	7	7	6	7	7	7	7	6	7	6	7	5	7	6	7	7	7	7	7	7	7	6.8	6.8	6.2	6.75	7
248	男	65-70岁	与子女同住	偶尔（每周不到1次）	1小时到2小时	视频号	从不	学习/了解某些知识	5	5	7	6	7	7	6	7	7	1	4	4	4	3	5	6	6	6	7	7	7	7	7	5	5	5	5	5.75	6.8	3.2	6	7	5
249	男	65-70岁	与配偶同住	有时（每周1–3次）	30分钟到1小时	视频号	偶尔	缓解孤独/压力	5	4	4	3	4	3	4	4	3	2	4	4	3	3	3	3	3	4	2	5	4	3	3	2	3	4	3	4	3.6	3.2	3	3.75	3
250	女	65-70岁	与配偶同住	经常（每周4–6次）	1小时到2小时	抖音	偶尔	缓解孤独/压力	5	5	3	5	3	4	3	4	4	4	4	3	5	2	7	5	6	6	5	7	4	4	5	5	4	5	4	4.5	3.6	3.6	5.8	5	4.5
251	女	70-75岁	与配偶同住	有时（每周1–3次）	少于30分钟	抖音	偶尔	娱乐消遣	5	5	7	6	5	5	4	5	4	5	7	7	5	7	6	5	5	6	5	7	5	5	6	6	5	7	5	5.75	4.6	6.2	5.4	5.75	5.75
252	男	60-65岁	与子女同住	偶尔（每周不到1次）	少于30分钟	抖音	从不	娱乐消遣	5	5	5	6	6	6	5	5	6	6	6	6	7	6	6	5	7	7	5	4	4	5	4	5	5	7	6	5.25	5.6	6.2	6	4.25	5.75
253	女	70-75岁	独居	几乎每天	2小时以上	其他	经常	缓解孤独/压力	5	4	5	6	4	5	4	4	4	4	5	4	5	4	4	5	6	3	5	5	4	6	5	4	3	3	3	5	4.2	4.4	4.6	5	3.25
254	女	70-75岁	与配偶同住	偶尔（每周不到1次）	少于30分钟	抖音	从不	缓解孤独/压力	5	5	5	4	5	6	4	4	6	4	4	6	4	6	5	4	4	4	4	5	6	4	5	3	4	5	5	4.75	5	4.8	4.2	5	4.25
255	女	75岁及以上	独居	经常（每周4–6次）	2小时以上	视频号	偶尔	缓解孤独/压力	3	3	4	4	5	5	4	4	4	3	4	4	4	5	4	4	3	3	3	4	3	4	5	3	4	5	3	3.5	4.4	4	3.4	4	3.75
256	男	75岁及以上	与配偶同住	经常（每周4–6次）	1小时到2小时	快手	总是	娱乐消遣	6	5	6	5	5	7	6	7	6	3	4	3	4	3	6	6	6	6	5	7	5	4	5	4	5	5	5	5.5	6.2	3.4	5.8	5.25	4.75
257	女	60-65岁	独居	经常（每周4–6次）	30分钟到1小时	抖音	从不	缓解孤独/压力	5	5	7	6	5	6	6	6	4	5	6	6	6	7	5	5	4	5	5	6	6	7	4	3	3	4	4	5.75	5.4	6	4.8	5.75	3.5
258	男	60-65岁	与配偶同住	有时（每周1–3次）	30分钟到1小时	抖音	总是	娱乐消遣	6	6	7	7	5	6	7	6	6	6	7	5	6	7	7	5	6	5	5	5	6	4	5	6	5	5	5	6.5	6	6.2	5.6	5	5.25
259	男	65-70岁	独居	经常（每周4–6次）	1小时到2小时	视频号	从不	缓解孤独/压力	4	5	6	5	5	6	5	5	5	5	4	4	3	5	6	5	4	5	5	7	4	6	5	5	6	6	4	5	5.2	4.2	5	5.5	5.25
260	男	65-70岁	与配偶同住	有时（每周1–3次）	30分钟到1小时	快手	从不	娱乐消遣	5	6	6	5	2	4	4	4	4	3	6	5	5	5	4	4	5	4	3	5	4	4	4	4	2	3	3	5.5	3.6	4.8	4	4.25	3
261	男	60-65岁	与配偶同住	偶尔（每周不到1次）	少于30分钟	小红书	偶尔	学习/了解某些知识	4	3	4	5	5	6	5	5	5	3	5	3	4	4	3	4	2	3	3	5	4	3	4	4	5	3	5	4	5.2	3.8	3	4	4.25
262	女	60-65岁	与配偶同住	几乎每天	30分钟到1小时	小红书	总是	娱乐消遣	4	2	3	4	1	4	1	2	3	1	4	2	2	3	4	6	4	4	4	4	4	3	4	4	5	4	3	3.25	2.2	2.4	4.4	3.75	4
263	男	60-65岁	与子女同住	偶尔（每周不到1次）	30分钟到1小时	抖音	偶尔	缓解孤独/压力	5	5	5	5	5	7	6	7	7	6	5	6	6	6	5	5	4	4	5	7	5	6	7	5	5	6	6	5	6.4	5.8	4.6	6.25	5.5
264	女	60-65岁	与配偶同住	几乎每天	2小时以上	小红书	经常	娱乐消遣	5	4	5	5	3	4	3	3	2	3	3	4	4	3	5	4	5	5	5	5	7	6	6	6	6	6	5	4.75	3	3.4	4.8	6	5.75
265	女	60-65岁	与配偶同住	经常（每周4–6次）	1小时到2小时	小红书	偶尔	缓解孤独/压力	3	5	3	4	5	5	4	5	6	6	5	4	6	6	4	5	5	4	3	5	4	3	5	5	4	5	5	3.75	5	5.4	4.2	4.25	4.75
266	其他/不方便透露	75岁及以上	独居	几乎每天	1小时到2小时	视频号	偶尔	缓解孤独/压力	4	3	4	5	5	4	5	4	4	6	7	7	6	5	4	5	3	6	3	6	6	6	5	4	5	5	4	4	4.4	6.2	4.2	5.75	4.5
267	女	70-75岁	与配偶同住	有时（每周1–3次）	30分钟到1小时	视频号	经常	学习/了解某些知识	4	3	4	4	6	6	6	5	6	4	6	5	5	5	6	6	6	5	5	4	6	5	4	5	4	6	5	3.75	5.8	5	5.6	4.75	5
268	男	70-75岁	与子女同住	经常（每周4–6次）	1小时到2小时	抖音	经常	娱乐消遣	5	4	6	5	6	6	6	5	6	7	7	6	6	7	6	5	7	5	4	6	6	5	6	7	7	7	7	5	5.8	6.6	5.4	5.75	7
269	女	60-65岁	与配偶同住	经常（每周4–6次）	1小时到2小时	快手	总是	学习/了解某些知识	4	5	5	4	7	6	6	5	6	4	3	3	4	4	5	4	3	3	4	5	4	5	4	6	7	6	6	4.5	6	3.6	3.8	4.5	6.25
270	女	65-70岁	与配偶同住	有时（每周1–3次）	少于30分钟	抖音	从不	娱乐消遣	6	6	6	5	6	7	7	7	7	7	6	7	7	7	6	5	6	7	5	7	7	6	6	6	6	7	6	5.75	6.8	6.8	5.8	6.5	6.25
271	男	65-70岁	独居	经常（每周4–6次）	1小时到2小时	抖音	经常	缓解孤独/压力	3	5	4	4	5	6	6	5	6	4	6	4	7	6	3	3	3	3	4	2	4	2	3	4	3	4	4	4	5.6	5.4	3.2	2.75	3.75
272	男	65-70岁	与子女同住	几乎每天	2小时以上	快手	偶尔	学习/了解某些知识	3	5	5	4	6	7	7	6	6	4	3	5	5	5	3	4	3	4	4	5	5	4	5	5	7	7	5	4.25	6.4	4.4	3.6	4.75	6
273	女	65-70岁	独居	经常（每周4–6次）	2小时以上	抖音	偶尔	娱乐消遣	5	5	5	5	5	6	6	5	6	3	5	6	4	5	6	4	5	5	5	4	4	4	4	3	2	4	3	5	5.6	4.6	5	4	3
274	女	70-75岁	与配偶同住	几乎每天	30分钟到1小时	抖音	偶尔	缓解孤独/压力	5	4	3	4	5	5	6	5	4	3	5	4	5	3	3	5	2	4	2	4	3	4	5	3	4	4	4	4	5	4	3.2	4	3.75
275	男	75岁及以上	与配偶同住	经常（每周4–6次）	30分钟到1小时	快手	经常	娱乐消遣	4	5	5	5	5	5	5	3	5	3	3	3	4	4	6	7	5	6	5	5	4	3	6	5	6	5	4	4.75	4.6	3.4	5.8	4.5	5
276	女	60-65岁	独居	经常（每周4–6次）	2小时以上	视频号	经常	缓解孤独/压力	6	6	5	6	7	6	6	6	5	5	7	6	6	6	7	6	5	5	5	4	5	6	5	6	6	6	7	5.75	6	6	5.6	5	6.25
277	女	60-65岁	与子女同住	经常（每周4–6次）	1小时到2小时	小红书	经常	娱乐消遣	6	5	4	5	4	6	6	6	6	5	6	7	6	6	6	7	7	7	7	5	6	5	6	6	6	5	5	5	5.6	6	6.8	5.5	5.5
278	男	65-70岁	与配偶同住	几乎每天	1小时到2小时	视频号	经常	缓解孤独/压力	6	6	4	6	4	5	4	6	6	5	6	3	6	7	4	6	3	3	2	5	5	5	6	4	7	5	4	5.5	5	5.4	3.6	5.25	5
279	男	60-65岁	独居	几乎每天	2小时以上	抖音	总是	缓解孤独/压力	4	4	4	4	5	5	4	4	5	3	5	4	6	5	4	4	3	4	4	5	4	5	5	4	4	5	5	4	4.6	4.6	3.8	4.75	4.5
280	女	70-75岁	与配偶同住	有时（每周1–3次）	1小时到2小时	快手	偶尔	学习/了解某些知识	6	6	5	6	5	5	4	4	5	3	5	4	5	5	5	5	5	4	4	5	6	5	4	5	6	6	6	5.75	4.6	4.4	4.6	5	5.75
281	女	70-75岁	与子女同住	偶尔（每周不到1次）	少于30分钟	抖音	偶尔	娱乐消遣	4	3	4	4	6	5	6	5	6	4	7	6	7	7	3	5	3	3	3	4	4	3	3	5	6	4	5	3.75	5.6	6.2	3.4	3.5	5
282	男	75岁及以上	与子女同住	几乎每天	1小时到2小时	视频号	偶尔	娱乐消遣	4	5	5	5	4	3	4	4	6	4	5	4	4	4	5	5	6	5	3	5	5	6	5	5	4	6	5	4.75	4.2	4.2	4.8	5.25	5
283	男	70-75岁	独居	有时（每周1–3次）	1小时到2小时	视频号	从不	缓解孤独/压力	5	4	4	5	5	6	6	6	6	4	3	4	4	3	4	4	4	4	3	4	4	3	3	4	3	4	3	4.5	5.8	3.6	3.8	3.5	3.5
284	女	65-70岁	独居	经常（每周4–6次）	1小时到2小时	抖音	经常	缓解孤独/压力	4	4	3	4	5	6	5	6	5	3	2	5	3	4	4	3	5	3	3	6	5	4	5	7	6	6	6	3.75	5.4	3.4	3.6	5	6.25
285	男	70-75岁	与配偶同住	几乎每天	1小时到2小时	视频号	经常	缓解孤独/压力	6	5	6	7	5	4	6	7	6	5	4	4	6	5	5	7	6	5	4	6	7	6	6	6	6	6	6	6	5.6	4.8	5.4	6.25	6
286	女	60-65岁	与配偶同住	经常（每周4–6次）	30分钟到1小时	抖音	偶尔	娱乐消遣	5	4	3	4	7	5	6	4	6	4	4	4	4	5	4	2	3	3	3	4	3	3	3	5	5	6	6	4	5.6	4.2	3	3.25	5.5
287	女	70-75岁	独居	有时（每周1–3次）	30分钟到1小时	抖音	经常	其他	6	5	6	6	6	5	5	4	6	6	4	5	6	7	2	4	3	4	3	4	4	3	4	5	3	5	3	5.75	5.2	5.6	3.2	3.75	4
288	女	65-70岁	与配偶同住	经常（每周4–6次）	1小时到2小时	视频号	经常	娱乐消遣	6	6	5	5	6	5	5	5	6	4	5	4	5	5	5	6	6	5	6	6	4	5	5	5	5	6	5	5.5	5.4	4.6	5.6	5	5.25
289	女	65-70岁	与子女同住	偶尔（每周不到1次）	1小时到2小时	快手	偶尔	娱乐消遣	3	5	4	6	4	4	6	4	4	5	7	5	5	6	6	6	5	4	6	4	5	3	4	5	4	6	5	4.5	4.4	5.6	5.4	4	5
290	男	75岁及以上	与子女同住	几乎每天	2小时以上	视频号	经常	学习/了解某些知识	6	5	4	6	3	4	4	3	4	4	6	6	7	5	5	4	4	4	5	4	4	4	4	5	6	6	6	5.25	3.6	5.6	4.4	4	5.75
291	女	65-70岁	与配偶同住	有时（每周1–3次）	30分钟到1小时	抖音	经常	娱乐消遣	6	6	6	6	7	6	7	6	6	4	5	5	3	5	6	5	5	6	6	7	6	7	7	5	4	5	5	6	6.4	4.4	5.6	6.75	4.75
292	女	75岁及以上	与配偶同住	经常（每周4–6次）	1小时到2小时	抖音	经常	缓解孤独/压力	7	6	6	6	6	6	5	6	5	5	5	4	6	4	6	5	5	5	5	6	6	6	5	6	6	4	5	6.25	5.6	4.8	5.2	5.75	5.25
293	女	65-70岁	与子女同住	有时（每周1–3次）	30分钟到1小时	快手	从不	其他	5	5	7	6	3	5	4	3	4	4	7	6	5	7	5	4	4	5	5	7	6	7	5	7	7	7	5	5.75	3.8	5.8	4.6	6.25	6.5
294	男	60-65岁	与配偶同住	经常（每周4–6次）	1小时到2小时	抖音	偶尔	娱乐消遣	5	3	4	6	4	3	3	4	4	3	4	4	4	5	3	3	3	3	2	6	5	4	6	4	6	4	4	4.5	3.6	4	2.8	5.25	4.5
295	女	75岁及以上	与子女同住	有时（每周1–3次）	少于30分钟	抖音	经常	缓解孤独/压力	4	3	3	3	4	5	3	5	5	4	5	4	4	4	4	4	4	5	4	4	4	4	5	4	4	3	5	3.25	4.4	4.2	4.2	4.25	4
296	女	70-75岁	与配偶同住	偶尔（每周不到1次）	少于30分钟	视频号	从不	娱乐消遣	3	2	2	3	3	5	5	5	5	5	6	5	5	6	5	4	5	5	5	6	5	5	6	4	4	5	3	2.5	4.6	5.4	4.8	5.5	4
297	男	75岁及以上	独居	几乎每天	2小时以上	视频号	经常	娱乐消遣	4	3	4	4	6	4	5	6	5	3	4	5	4	4	6	6	4	6	4	6	6	5	6	6	5	7	5	3.75	5.2	4	5.2	5.75	5.75
298	男	60-65岁	与子女同住	几乎每天	2小时以上	小红书	总是	缓解孤独/压力	5	5	4	4	5	5	4	4	4	4	5	6	5	5	6	5	5	5	4	7	5	6	5	5	5	5	5	4.5	4.4	5	5	5.75	5
299	女	65-70岁	与子女同住	几乎每天	1小时到2小时	视频号	总是	缓解孤独/压力	5	6	6	7	6	6	7	6	7	4	5	4	6	4	5	5	7	7	6	7	6	5	5	6	7	6	7	6	6.4	4.6	6	5.75	6.5
300	女	70-75岁	与配偶同住	经常（每周4–6次）	30分钟到1小时	抖音	总是	缓解孤独/压力	3	3	3	4	3	5	4	3	4	2	3	3	4	3	5	6	5	4	6	4	4	5	4	3	5	4	4	3.25	3.8	3	5.2	4.25	4
301	女	60-65岁	与子女同住	几乎每天	少于30分钟	抖音	经常	娱乐消遣	5	3	4	5	5	4	6	5	5	4	6	4	5	6	5	5	4	6	5	7	4	6	6	6	6	5	5	4.25	5	5	5	5.75	5.5
302	男	70-75岁	与配偶同住	经常（每周4–6次）	少于30分钟	抖音	经常	娱乐消遣	3	4	2	3	4	3	3	1	3	4	5	5	4	5	4	4	3	3	4	4	5	4	6	5	4	3	4	3	2.8	4.6	3.6	4.75	4
303	男	70-75岁	与配偶同住	经常（每周4–6次）	30分钟到1小时	抖音	经常	其他	6	5	6	6	6	6	5	7	6	6	7	7	7	7	5	5	5	5	5	4	4	5	3	7	6	6	6	5.75	6	6.8	5	4	6.25
304	男	70-75岁	与配偶同住	经常（每周4–6次）	1小时到2小时	快手	经常	缓解孤独/压力	5	5	5	6	5	5	4	5	5	6	6	4	6	7	6	6	6	5	5	6	4	6	6	7	7	7	7	5.25	4.8	5.8	5.6	5.5	7
305	女	65-70岁	与配偶同住	经常（每周4–6次）	2小时以上	抖音	从不	娱乐消遣	5	3	3	3	3	4	5	5	5	4	4	4	5	4	5	5	5	4	5	5	4	5	3	4	4	4	4	3.5	4.4	4.2	4.8	4.25	4
306	女	65-70岁	与配偶同住	有时（每周1–3次）	30分钟到1小时	抖音	经常	缓解孤独/压力	4	3	4	4	5	5	5	6	5	6	5	7	6	6	5	5	4	5	4	5	5	4	5	5	4	6	3	3.75	5.2	6	4.6	4.75	4.5
307	女	65-70岁	与子女同住	有时（每周1–3次）	30分钟到1小时	抖音	从不	娱乐消遣	6	6	6	7	6	5	5	6	6	5	7	6	6	6	4	5	4	5	4	4	5	7	6	7	6	6	7	6.25	5.6	6	4.4	5.5	6.5
308	男	65-70岁	与配偶同住	有时（每周1–3次）	30分钟到1小时	抖音	偶尔	缓解孤独/压力	5	3	5	3	5	4	6	6	6	4	4	4	5	5	3	4	5	5	3	5	5	5	5	3	4	5	5	4	5.4	4.4	4	5	4.25
309	男	65-70岁	与配偶同住	经常（每周4–6次）	1小时到2小时	抖音	偶尔	娱乐消遣	5	6	5	6	7	6	6	7	7	6	7	5	6	5	6	5	6	7	7	4	5	4	5	7	7	6	6	5.5	6.6	5.8	6.2	4.5	6.5
310	男	60-65岁	独居	偶尔（每周不到1次）	2小时以上	快手	总是	学习/了解某些知识	4	4	5	6	7	7	7	7	7	3	4	3	5	5	7	6	7	7	7	5	6	5	5	7	6	7	7	4.75	7	4	6.8	5.25	6.75
311	女	60-65岁	与配偶同住	经常（每周4–6次）	1小时到2小时	视频号	经常	学习/了解某些知识	4	4	4	4	6	5	5	5	6	6	4	5	6	6	4	5	5	4	4	5	5	5	4	7	5	6	7	4	5.4	5.4	4.4	4.75	6.25
312	女	65-70岁	其他	偶尔（每周不到1次）	少于30分钟	快手	从不	娱乐消遣	4	4	3	5	5	5	6	5	5	3	4	5	5	5	5	5	5	5	6	5	4	4	3	5	5	6	5	4	5.2	4.4	5.2	4	5.25
313	男	70-75岁	独居	偶尔（每周不到1次）	1小时到2小时	快手	偶尔	娱乐消遣	4	3	2	4	4	3	2	3	4	5	4	5	3	5	3	3	3	2	3	5	4	4	4	4	7	6	5	3.25	3.2	4.4	2.8	4.25	5.5
314	男	70-75岁	与配偶同住	有时（每周1–3次）	1小时到2小时	快手	偶尔	娱乐消遣	4	3	3	3	3	5	4	3	4	3	3	2	4	4	4	4	5	4	4	4	3	6	5	5	7	6	5	3.25	3.8	3.2	4.2	4.5	5.75
315	女	65-70岁	与配偶同住	经常（每周4–6次）	1小时到2小时	抖音	偶尔	缓解孤独/压力	5	6	6	5	6	6	7	7	6	6	6	7	7	7	5	6	5	6	5	5	6	4	5	5	6	6	7	5.5	6.4	6.6	5.4	5	6
316	男	60-65岁	独居	经常（每周4–6次）	1小时到2小时	抖音	偶尔	缓解孤独/压力	5	5	6	6	6	5	4	5	5	3	4	5	6	5	5	5	5	5	4	6	5	6	4	5	5	5	6	5.5	5	4.6	4.8	5.25	5.25
317	男	60-65岁	独居	偶尔（每周不到1次）	少于30分钟	快手	偶尔	娱乐消遣	3	4	3	5	5	6	6	5	6	5	5	4	5	5	5	6	5	7	6	5	4	5	5	6	7	6	7	3.75	5.6	4.8	5.8	4.75	6.5
318	男	75岁及以上	与子女同住	经常（每周4–6次）	少于30分钟	视频号	总是	娱乐消遣	4	4	4	4	3	3	3	3	4	2	2	3	1	3	4	4	3	3	5	5	3	4	4	5	4	3	3	4	3.2	2.2	3.8	4	3.75
319	女	70-75岁	与配偶同住	经常（每周4–6次）	1小时到2小时	快手	经常	娱乐消遣	5	6	4	6	4	5	4	4	5	5	4	5	5	4	4	4	5	5	6	6	4	6	4	4	5	4	4	5.25	4.4	4.6	4.8	5	4.25
320	男	60-65岁	与配偶同住	偶尔（每周不到1次）	30分钟到1小时	视频号	偶尔	学习/了解某些知识	4	4	5	6	6	6	6	7	5	6	7	6	7	6	7	7	7	7	7	7	7	6	6	5	6	7	5	4.75	6	6.4	7	6.5	5.75
321	男	60-65岁	与配偶同住	有时（每周1–3次）	1小时到2小时	抖音	总是	娱乐消遣	5	4	3	5	4	4	3	5	4	3	5	5	4	5	6	5	7	5	5	6	6	5	4	4	4	5	4	4.25	4	4.4	5.6	5.25	4.25
322	女	65-70岁	与配偶同住	偶尔（每周不到1次）	30分钟到1小时	抖音	从不	学习/了解某些知识	7	7	6	6	7	6	7	7	7	6	5	6	6	6	7	7	7	7	7	7	7	7	7	6	6	6	5	6.5	6.8	5.8	7	7	5.75
323	男	75岁及以上	独居	几乎每天	30分钟到1小时	视频号	偶尔	娱乐消遣	6	6	6	5	7	5	6	6	6	6	6	7	6	6	5	5	6	7	5	6	6	5	5	7	7	7	7	5.75	6	6.2	5.6	5.5	7
324	男	60-65岁	独居	经常（每周4–6次）	30分钟到1小时	快手	从不	缓解孤独/压力	4	5	4	5	4	4	6	3	6	4	4	5	5	5	5	5	4	4	5	4	5	2	4	4	5	4	4	4.5	4.6	4.6	4.6	3.75	4.25
325	男	60-65岁	与配偶同住	经常（每周4–6次）	1小时到2小时	快手	经常	娱乐消遣	4	4	5	4	2	4	4	3	4	3	4	4	4	4	4	5	5	5	6	4	5	5	5	5	5	6	5	4.25	3.4	3.8	5	4.75	5.25
326	女	65-70岁	与配偶同住	几乎每天	30分钟到1小时	抖音	偶尔	缓解孤独/压力	6	7	6	7	4	4	5	5	3	4	5	5	5	6	7	7	7	6	6	7	7	7	7	6	7	5	6	6.5	4.2	5	6.6	7	6
327	男	70-75岁	与配偶同住	经常（每周4–6次）	30分钟到1小时	快手	偶尔	娱乐消遣	6	6	4	5	5	5	4	6	4	3	3	3	3	4	1	2	3	1	1	5	4	4	4	4	4	2	4	5.25	4.8	3.2	1.6	4.25	3.5
328	男	75岁及以上	与子女同住	经常（每周4–6次）	少于30分钟	快手	偶尔	娱乐消遣	5	5	5	5	6	6	7	5	6	5	5	3	4	4	5	4	4	4	4	5	5	4	4	6	5	4	5	5	6	4.2	4.2	4.5	5
329	男	60-65岁	与配偶同住	有时（每周1–3次）	少于30分钟	抖音	经常	娱乐消遣	6	5	7	6	6	4	5	6	6	7	5	6	6	6	6	5	5	6	4	5	4	5	6	7	6	6	6	6	5.4	6	5.2	5	6.25
330	男	70-75岁	其他	经常（每周4–6次）	1小时到2小时	抖音	经常	缓解孤独/压力	5	4	5	4	5	4	6	5	4	4	5	3	5	3	5	6	3	5	4	4	4	5	4	5	4	5	5	4.5	4.8	4	4.6	4.25	4.75
331	男	70-75岁	独居	几乎每天	1小时到2小时	抖音	经常	缓解孤独/压力	6	5	5	6	6	7	7	5	6	6	5	7	4	5	4	6	4	5	4	5	6	5	7	6	4	6	5	5.5	6.2	5.4	4.6	5.75	5.25
332	女	75岁及以上	与配偶同住	经常（每周4–6次）	1小时到2小时	视频号	偶尔	缓解孤独/压力	4	4	3	4	7	5	5	6	6	5	6	5	6	7	5	6	4	5	4	7	4	4	5	5	5	6	5	3.75	5.8	5.8	4.8	5	5.25
333	女	70-75岁	与子女同住	偶尔（每周不到1次）	2小时以上	快手	从不	学习/了解某些知识	5	6	6	7	7	6	6	6	7	5	6	6	6	5	4	5	7	7	6	5	4	5	4	6	5	6	7	6	6.4	5.6	5.8	4.5	6
334	女	65-70岁	与子女同住	经常（每周4–6次）	30分钟到1小时	视频号	经常	缓解孤独/压力	5	4	5	6	6	5	5	7	6	5	3	3	5	5	6	5	5	6	7	5	4	5	5	6	5	5	4	5	5.8	4.2	5.8	4.75	5
335	男	65-70岁	与配偶同住	偶尔（每周不到1次）	30分钟到1小时	视频号	从不	缓解孤独/压力	6	4	4	4	7	5	7	6	6	3	3	5	6	5	6	5	5	5	6	6	4	4	4	5	6	6	4	4.5	6.2	4.4	5.4	4.5	5.25
336	男	70-75岁	与配偶同住	经常（每周4–6次）	30分钟到1小时	视频号	偶尔	娱乐消遣	4	4	5	5	6	5	6	7	6	4	5	4	5	4	4	4	3	5	3	5	3	5	4	5	6	4	6	4.5	6	4.4	3.8	4.25	5.25
337	男	70-75岁	与配偶同住	几乎每天	2小时以上	视频号	偶尔	娱乐消遣	5	5	5	6	5	4	5	5	3	4	5	3	6	6	4	5	5	5	4	3	4	3	3	5	6	6	5	5.25	4.4	4.8	4.6	3.25	5.5
338	女	60-65岁	独居	几乎每天	2小时以上	抖音	总是	缓解孤独/压力	4	4	6	5	7	7	7	7	7	4	6	5	5	5	7	6	7	7	6	6	4	4	5	7	6	7	6	4.75	7	5	6.6	4.75	6.5
339	女	70-75岁	与配偶同住	经常（每周4–6次）	1小时到2小时	快手	经常	娱乐消遣	4	4	4	4	5	5	6	4	4	3	4	4	3	4	7	6	6	6	6	5	4	4	3	5	5	5	4	4	4.8	3.6	6.2	4	4.75
340	女	65-70岁	与配偶同住	经常（每周4–6次）	1小时到2小时	抖音	经常	缓解孤独/压力	7	5	5	6	7	6	6	7	6	5	6	5	6	6	4	6	5	6	4	7	5	6	6	6	6	5	4	5.75	6.4	5.6	5	6	5.25
341	男	60-65岁	与配偶同住	经常（每周4–6次）	1小时到2小时	视频号	经常	缓解孤独/压力	6	5	5	5	7	6	7	6	7	4	5	3	5	4	3	3	3	5	5	5	6	6	4	6	5	6	5	5.25	6.6	4.2	3.8	5.25	5.5
342	男	65-70岁	与子女同住	偶尔（每周不到1次）	1小时到2小时	快手	偶尔	学习/了解某些知识	4	6	6	7	5	6	7	6	6	5	5	4	4	5	6	7	7	6	6	7	7	6	6	7	7	7	6	5.75	6	4.6	6.4	6.5	6.75
343	男	65-70岁	与子女同住	有时（每周1–3次）	少于30分钟	抖音	偶尔	缓解孤独/压力	3	5	3	4	2	4	4	6	4	3	4	3	4	4	6	4	5	4	3	3	3	3	5	4	4	4	4	3.75	4	3.6	4.4	3.5	4
344	男	65-70岁	与配偶同住	有时（每周1–3次）	1小时到2小时	快手	偶尔	娱乐消遣	4	4	6	6	6	5	4	6	5	4	4	4	5	4	6	6	7	6	5	5	3	3	4	3	4	4	4	5	5.2	4.2	6	3.75	3.75
345	女	75岁及以上	独居	几乎每天	2小时以上	抖音	总是	缓解孤独/压力	3	4	3	4	5	5	7	6	5	2	4	4	4	3	6	5	6	6	5	5	5	4	4	5	5	4	5	3.5	5.6	3.4	5.6	4.5	4.75
346	女	75岁及以上	与配偶同住	几乎每天	少于30分钟	抖音	经常	缓解孤独/压力	6	5	5	7	6	5	4	4	4	3	4	5	4	6	4	6	5	5	3	5	4	3	4	5	7	7	7	5.75	4.6	4.4	4.6	4	6.5
347	女	75岁及以上	独居	经常（每周4–6次）	1小时到2小时	抖音	经常	娱乐消遣	4	5	4	6	6	7	7	7	7	4	5	4	5	6	2	1	3	2	2	6	5	3	5	4	6	5	6	4.75	6.8	4.8	2	4.75	5.25
348	男	65-70岁	与配偶同住	几乎每天	1小时到2小时	视频号	偶尔	缓解孤独/压力	5	6	4	6	7	7	7	7	7	7	6	7	7	7	5	4	4	5	4	6	6	5	7	6	6	7	7	5.25	7	6.8	4.4	6	6.5
349	女	60-65岁	与配偶同住	有时（每周1–3次）	30分钟到1小时	抖音	偶尔	学习/了解某些知识	3	4	4	4	5	6	7	6	6	3	5	3	4	4	6	5	4	5	4	7	6	6	6	5	5	5	3	3.75	6	3.8	4.8	6.25	4.5
350	男	70-75岁	独居	经常（每周4–6次）	30分钟到1小时	抖音	总是	缓解孤独/压力	4	2	4	4	4	4	5	4	5	3	3	4	4	4	4	5	4	4	3	6	6	4	6	7	5	7	5	3.5	4.4	3.6	4	5.5	6
351	男	65-70岁	独居	几乎每天	1小时到2小时	抖音	总是	缓解孤独/压力	4	2	4	3	6	6	5	6	5	5	6	6	6	5	4	6	4	6	5	4	4	4	3	4	5	5	4	3.25	5.6	5.6	5	3.75	4.5
352	女	70-75岁	与配偶同住	经常（每周4–6次）	1小时到2小时	抖音	经常	学习/了解某些知识	2	3	4	4	3	3	4	3	4	4	5	3	5	3	3	4	4	4	5	5	5	5	5	4	3	4	5	3.25	3.4	4	4	5	4
353	女	70-75岁	独居	经常（每周4–6次）	2小时以上	抖音	偶尔	娱乐消遣	4	5	5	5	4	4	5	4	4	4	4	3	5	6	5	4	5	5	5	7	7	7	7	6	5	5	6	4.75	4.2	4.4	4.8	7	5.5
354	男	75岁及以上	与配偶同住	有时（每周1–3次）	30分钟到1小时	快手	偶尔	娱乐消遣	4	4	3	2	3	2	4	4	4	4	4	4	4	5	2	2	2	1	3	2	2	1	1	5	5	5	5	3.25	3.4	4.2	2	1.5	5
355	女	65-70岁	与配偶同住	有时（每周1–3次）	1小时到2小时	视频号	经常	缓解孤独/压力	3	4	3	4	5	5	5	4	4	3	4	4	4	4	5	5	5	7	5	6	5	5	6	5	5	4	4	3.5	4.6	3.8	5.4	5.5	4.5
356	男	70-75岁	其他	几乎每天	30分钟到1小时	抖音	偶尔	娱乐消遣	5	5	6	5	7	6	6	6	7	6	7	6	6	6	6	6	4	6	5	5	5	5	4	5	5	6	6	5.25	6.4	6.2	5.4	4.75	5.5
357	女	65-70岁	独居	经常（每周4–6次）	2小时以上	抖音	经常	缓解孤独/压力	4	6	5	5	7	7	7	7	7	4	6	5	5	6	6	5	6	5	5	6	6	7	6	6	4	6	5	5	7	5.2	5.4	6.25	5.25
358	女	60-65岁	与配偶同住	偶尔（每周不到1次）	30分钟到1小时	抖音	从不	娱乐消遣	5	6	5	6	5	4	4	5	5	4	2	3	5	5	3	5	3	5	3	4	4	5	3	5	7	7	7	5.5	4.6	3.8	3.8	4	6.5
359	女	65-70岁	与子女同住	几乎每天	少于30分钟	抖音	总是	缓解孤独/压力	3	4	4	5	5	6	5	6	7	4	4	4	4	4	5	6	4	6	4	6	6	7	5	5	7	6	6	4	5.8	4	5	6	6
360	女	65-70岁	与配偶同住	有时（每周1–3次）	30分钟到1小时	抖音	从不	其他	5	4	4	4	2	4	4	3	3	2	3	3	5	3	1	2	1	2	3	2	2	2	2	3	3	3	2	4.25	3.2	3.2	1.8	2	2.75
361	男	70-75岁	与配偶同住	偶尔（每周不到1次）	1小时到2小时	快手	总是	娱乐消遣	5	4	4	5	6	6	6	5	7	3	4	3	5	4	7	7	6	6	5	5	4	5	5	7	6	6	7	4.5	6	3.8	6.2	4.75	6.5
362	女	60-65岁	与子女同住	偶尔（每周不到1次）	1小时到2小时	视频号	偶尔	娱乐消遣	4	4	3	4	5	5	5	6	6	4	5	5	4	5	3	4	2	4	3	5	5	5	4	5	5	5	5	3.75	5.4	4.6	3.2	4.75	5
363	女	60-65岁	与配偶同住	偶尔（每周不到1次）	少于30分钟	视频号	从不	娱乐消遣	4	4	3	3	5	6	7	6	7	4	6	4	4	4	5	5	5	4	4	2	4	2	4	5	5	5	5	3.5	6.2	4.4	4.6	3	5
364	男	60-65岁	与配偶同住	几乎每天	1小时到2小时	视频号	经常	缓解孤独/压力	4	3	3	2	5	5	4	5	5	4	5	5	5	6	5	5	5	5	3	5	4	5	4	6	4	5	5	3	4.8	5	4.6	4.5	5
365	男	65-70岁	与配偶同住	有时（每周1–3次）	少于30分钟	抖音	偶尔	其他	5	6	6	5	5	7	7	6	6	5	6	5	7	6	4	4	6	5	6	7	7	7	7	6	5	6	5	5.5	6.2	5.8	5	7	5.5
366	男	65-70岁	独居	经常（每周4–6次）	30分钟到1小时	快手	偶尔	缓解孤独/压力	4	3	4	3	6	4	5	4	4	4	3	3	5	4	3	3	3	4	2	3	3	3	4	3	4	4	4	3.5	4.6	3.8	3	3.25	3.75
367	男	75岁及以上	独居	几乎每天	1小时到2小时	快手	总是	缓解孤独/压力	6	7	5	7	6	6	5	4	5	5	4	6	5	4	6	6	7	7	6	6	5	6	6	6	7	6	6	6.25	5.2	4.8	6.4	5.75	6.25
368	女	65-70岁	独居	几乎每天	30分钟到1小时	抖音	总是	其他	4	4	3	4	3	4	3	3	4	6	3	5	5	4	3	3	3	6	2	4	5	4	4	5	4	5	4	3.75	3.4	4.6	3.4	4.25	4.5
369	女	75岁及以上	与配偶同住	偶尔（每周不到1次）	少于30分钟	视频号	从不	娱乐消遣	5	6	5	6	7	7	7	6	6	6	5	4	5	5	4	4	6	4	5	5	5	3	4	5	4	5	3	5.5	6.6	5	4.6	4.25	4.25
370	女	60-65岁	与配偶同住	有时（每周1–3次）	30分钟到1小时	抖音	偶尔	缓解孤独/压力	3	2	4	4	4	5	5	3	5	3	4	4	3	3	4	4	4	4	5	6	4	4	5	5	5	6	6	3.25	4.4	3.4	4.2	4.75	5.5
371	男	65-70岁	与子女同住	偶尔（每周不到1次）	1小时到2小时	抖音	经常	学习/了解某些知识	4	5	5	4	3	4	4	3	5	4	4	4	5	4	6	6	7	5	5	4	5	4	5	7	6	6	6	4.5	3.8	4.2	5.8	4.5	6.25
372	女	65-70岁	与配偶同住	几乎每天	2小时以上	视频号	偶尔	学习/了解某些知识	5	6	7	6	6	7	7	7	7	6	7	6	6	7	6	7	5	7	6	7	7	7	7	6	5	7	6	6	6.8	6.4	6.2	7	6
373	女	65-70岁	与配偶同住	几乎每天	2小时以上	视频号	总是	缓解孤独/压力	3	3	3	3	5	5	4	5	5	2	5	3	3	4	4	4	4	5	4	5	4	4	4	5	5	6	5	3	4.8	3.4	4.2	4.25	5.25
374	男	75岁及以上	独居	几乎每天	30分钟到1小时	抖音	总是	缓解孤独/压力	5	5	6	7	4	7	5	6	5	7	7	7	7	7	5	3	5	5	5	5	6	6	6	6	5	6	6	5.75	5.4	7	4.6	5.75	5.75
375	女	70-75岁	与配偶同住	有时（每周1–3次）	30分钟到1小时	快手	从不	娱乐消遣	5	5	6	6	4	5	6	4	5	5	5	5	5	7	6	7	6	6	5	6	6	5	6	6	7	7	6	5.5	4.8	5.4	6	5.75	6.5
376	女	60-65岁	与子女同住	经常（每周4–6次）	30分钟到1小时	视频号	总是	娱乐消遣	5	6	5	4	3	5	4	2	4	2	4	4	4	5	5	6	5	5	5	4	4	4	5	4	2	4	3	5	3.6	3.8	5.2	4.25	3.25
377	女	75岁及以上	与子女同住	有时（每周1–3次）	1小时到2小时	其他	从不	缓解孤独/压力	3	3	4	4	6	5	4	6	6	5	4	4	4	3	4	5	4	4	3	7	6	6	6	5	6	5	5	3.5	5.4	4	4	6.25	5.25
378	女	60-65岁	独居	有时（每周1–3次）	少于30分钟	快手	偶尔	娱乐消遣	2	3	3	3	6	5	5	6	6	3	4	5	4	4	3	4	4	3	3	4	5	5	5	4	3	4	4	2.75	5.6	4	3.4	4.75	3.75
379	男	60-65岁	与子女同住	偶尔（每周不到1次）	少于30分钟	抖音	从不	其他	5	5	5	5	5	5	4	3	5	4	4	3	4	5	2	1	1	3	3	4	4	2	4	6	6	5	6	5	4.4	4	2	3.5	5.75
380	女	75岁及以上	独居	几乎每天	2小时以上	视频号	总是	缓解孤独/压力	6	6	5	6	5	4	4	4	3	6	5	6	6	7	7	6	6	6	6	5	4	6	5	4	6	5	4	5.75	4	6	6.2	5	4.75
381	女	75岁及以上	独居	几乎每天	1小时到2小时	视频号	偶尔	缓解孤独/压力	5	5	4	4	4	4	5	3	3	5	4	5	5	7	5	6	6	6	5	4	5	5	3	4	5	4	4	4.5	3.8	5.2	5.6	4.25	4.25
382	男	65-70岁	与配偶同住	有时（每周1–3次）	30分钟到1小时	抖音	经常	缓解孤独/压力	5	5	5	5	4	4	3	4	4	3	3	3	5	4	6	5	4	4	3	5	5	4	4	6	6	6	6	5	3.8	3.6	4.4	4.5	6
383	男	60-65岁	独居	偶尔（每周不到1次）	少于30分钟	视频号	总是	娱乐消遣	5	5	6	6	6	6	5	5	5	4	6	6	5	7	6	6	5	7	7	6	7	6	6	5	5	5	4	5.5	5.4	5.6	6.2	6.25	4.75
384	男	60-65岁	与配偶同住	有时（每周1–3次）	少于30分钟	抖音	总是	学习/了解某些知识	5	5	4	6	4	3	5	4	5	5	6	5	5	5	5	5	6	6	6	7	7	7	7	4	3	5	3	5	4.2	5.2	5.6	7	3.75
385	女	65-70岁	与子女同住	有时（每周1–3次）	1小时到2小时	B站	偶尔	缓解孤独/压力	5	6	4	5	5	4	7	5	4	4	5	6	6	7	6	6	4	7	6	7	7	7	7	6	4	6	6	5	5	5.6	5.8	7	5.5
386	男	60-65岁	与配偶同住	有时（每周1–3次）	30分钟到1小时	快手	从不	学习/了解某些知识	6	5	7	6	6	5	5	5	5	5	5	5	5	5	6	7	7	6	7	6	7	7	7	5	5	5	5	6	5.2	5	6.6	6.75	5
387	女	65-70岁	与配偶同住	有时（每周1–3次）	30分钟到1小时	抖音	偶尔	其他	4	3	3	3	6	7	7	7	6	5	4	6	4	4	5	6	6	4	5	6	5	6	5	6	6	5	4	3.25	6.6	4.6	5.2	5.5	5.25
388	男	60-65岁	与配偶同住	经常（每周4–6次）	1小时到2小时	抖音	经常	其他	5	6	5	6	4	5	5	5	5	6	5	5	4	5	4	5	3	4	3	5	5	6	5	6	6	7	7	5.5	4.8	5	3.8	5.25	6.5
389	男	60-65岁	与子女同住	经常（每周4–6次）	少于30分钟	抖音	总是	缓解孤独/压力	7	7	7	7	5	6	6	6	7	3	3	2	3	2	6	6	4	6	5	4	5	3	3	6	7	6	7	7	6	2.6	5.4	3.75	6.5
390	男	70-75岁	与子女同住	几乎每天	1小时到2小时	视频号	经常	娱乐消遣	4	3	4	5	7	7	7	7	7	5	5	6	4	5	5	6	5	5	3	5	7	7	6	7	7	5	5	4	7	5	4.8	6.25	6
391	女	65-70岁	与配偶同住	有时（每周1–3次）	30分钟到1小时	快手	从不	娱乐消遣	3	3	3	4	4	5	4	4	5	5	6	4	5	6	6	6	4	5	5	5	5	5	6	6	6	6	5	3.25	4.4	5.2	5.2	5.25	5.75
392	女	65-70岁	与配偶同住	经常（每周4–6次）	1小时到2小时	视频号	从不	缓解孤独/压力	6	6	7	6	5	6	5	5	6	6	6	7	7	7	7	6	6	5	6	7	6	5	5	7	7	7	7	6.25	5.4	6.6	6	5.75	7
393	女	60-65岁	与子女同住	经常（每周4–6次）	1小时到2小时	视频号	经常	娱乐消遣	5	6	6	5	3	5	3	4	5	5	3	5	4	5	3	5	3	3	2	4	4	5	4	4	4	4	4	5.5	4	4.4	3.2	4.25	4
394	男	60-65岁	与子女同住	经常（每周4–6次）	30分钟到1小时	抖音	总是	娱乐消遣	4	5	6	5	7	7	7	7	6	6	7	5	6	6	4	5	4	6	6	6	7	7	7	5	6	7	7	5	6.8	6	5	6.75	6.25
395	男	60-65岁	与配偶同住	有时（每周1–3次）	30分钟到1小时	抖音	偶尔	学习/了解某些知识	6	4	5	6	7	7	7	7	6	6	5	6	5	5	5	5	4	5	6	7	7	7	7	7	6	7	6	5.25	6.8	5.4	5	7	6.5
396	男	65-70岁	与配偶同住	经常（每周4–6次）	1小时到2小时	快手	总是	娱乐消遣	6	4	6	6	6	6	5	6	7	5	6	5	5	7	7	6	5	6	6	4	4	5	5	6	6	6	7	5.5	6	5.6	6	4.5	6.25
397	女	60-65岁	与配偶同住	经常（每周4–6次）	1小时到2小时	快手	从不	缓解孤独/压力	6	6	6	6	7	7	7	7	7	4	6	4	5	4	6	7	5	6	7	6	5	7	6	3	3	4	3	6	7	4.6	6.2	6	3.25
398	女	75岁及以上	与配偶同住	有时（每周1–3次）	30分钟到1小时	快手	偶尔	娱乐消遣	6	4	5	4	5	5	5	4	5	3	2	4	5	3	4	4	4	4	4	3	3	3	4	4	5	3	3	4.75	4.8	3.4	4	3.25	3.75
399	女	65-70岁	与配偶同住	经常（每周4–6次）	2小时以上	视频号	总是	娱乐消遣	3	4	2	3	3	3	4	3	5	5	6	5	4	5	3	3	4	4	3	7	6	7	7	6	4	3	5	3	3.6	5	3.4	6.75	4.5
400	女	60-65岁	与配偶同住	偶尔（每周不到1次）	30分钟到1小时	快手	经常	娱乐消遣	6	6	5	5	6	4	6	5	5	3	6	5	6	6	6	6	6	7	6	3	4	4	5	5	4	5	6	5.5	5.2	5.2	6.2	4	5
401	女	60-65岁	独居	偶尔（每周不到1次）	少于30分钟	抖音	从不	娱乐消遣	6	5	4	4	4	7	7	5	6	4	5	5	5	3	5	5	4	5	4	6	5	4	3	5	5	5	6	4.75	5.8	4.4	4.6	4.5	5.25
402	女	60-65岁	独居	经常（每周4–6次）	1小时到2小时	快手	总是	娱乐消遣	4	4	4	3	3	1	3	3	3	4	5	5	6	5	5	5	4	5	4	5	5	5	5	5	7	6	5	3.75	2.6	5	4.6	5	5.75
403	女	60-65岁	与配偶同住	几乎每天	1小时到2小时	快手	从不	缓解孤独/压力	4	4	5	4	5	2	3	5	5	2	4	2	2	3	3	3	3	3	5	3	3	2	2	4	2	3	3	4.25	4	2.6	3.4	2.5	3
404	女	60-65岁	其他	几乎每天	30分钟到1小时	B站	经常	娱乐消遣	5	4	6	6	7	7	7	6	6	4	5	5	4	6	7	5	7	7	7	6	6	6	6	6	5	7	7	5.25	6.6	4.8	6.6	6	6.25
405	男	75岁及以上	与配偶同住	有时（每周1–3次）	30分钟到1小时	快手	偶尔	娱乐消遣	4	4	5	5	6	6	7	7	6	2	4	4	4	3	5	5	5	6	5	4	5	5	5	4	4	4	4	4.5	6.4	3.4	5.2	4.75	4
406	男	75岁及以上	独居	经常（每周4–6次）	1小时到2小时	抖音	经常	缓解孤独/压力	4	3	3	3	5	6	4	4	6	4	5	4	5	5	3	3	3	4	3	5	5	5	5	6	6	6	6	3.25	5	4.6	3.2	5	6
407	其他/不方便透露	70-75岁	独居	经常（每周4–6次）	2小时以上	抖音	经常	缓解孤独/压力	3	2	2	4	4	4	5	3	3	4	6	4	4	6	3	4	5	4	4	3	4	4	4	4	5	5	5	2.75	3.8	4.8	4	3.75	4.75
408	女	60-65岁	独居	有时（每周1–3次）	少于30分钟	抖音	从不	娱乐消遣	7	5	5	6	5	4	6	4	4	3	4	3	3	5	5	5	4	5	5	6	4	5	5	6	6	6	5	5.75	4.6	3.6	4.8	5	5.75
409	男	65-70岁	与配偶同住	经常（每周4–6次）	1小时到2小时	视频号	经常	娱乐消遣	3	3	3	2	3	4	3	2	3	4	5	5	5	5	1	1	2	1	2	4	4	5	6	6	5	5	4	2.75	3	4.8	1.4	4.75	5
410	男	70-75岁	与配偶同住	经常（每周4–6次）	1小时到2小时	视频号	偶尔	缓解孤独/压力	2	3	3	4	6	6	5	6	6	5	6	6	7	6	3	5	4	5	4	4	6	3	5	4	4	5	6	3	5.8	6	4.2	4.5	4.75
411	男	60-65岁	与配偶同住	经常（每周4–6次）	1小时到2小时	小红书	经常	娱乐消遣	4	4	6	6	6	5	6	7	6	7	7	7	7	7	6	6	6	5	6	7	6	6	7	6	6	5	5	5	6	7	5.8	6.5	5.5
412	女	60-65岁	与子女同住	有时（每周1–3次）	30分钟到1小时	视频号	从不	娱乐消遣	6	6	7	7	4	5	4	5	5	6	7	6	6	6	6	6	5	5	6	7	7	6	5	5	7	6	6	6.5	4.6	6.2	5.6	6.25	6
413	男	65-70岁	与子女同住	经常（每周4–6次）	少于30分钟	抖音	偶尔	学习/了解某些知识	7	6	7	7	6	6	6	6	7	4	6	5	4	5	3	4	4	5	4	5	5	3	5	7	7	7	7	6.75	6.2	4.8	4	4.5	7
414	女	70-75岁	与子女同住	经常（每周4–6次）	少于30分钟	抖音	经常	娱乐消遣	5	5	5	6	5	5	5	7	6	5	7	6	6	7	5	4	5	5	4	7	6	6	6	6	7	7	6	5.25	5.6	6.2	4.6	6.25	6.5
415	男	75岁及以上	独居	几乎每天	2小时以上	视频号	偶尔	缓解孤独/压力	7	7	6	7	5	7	6	6	5	7	7	6	7	6	7	7	7	7	7	7	7	7	6	7	6	7	7	6.75	5.8	6.6	7	6.75	6.75
416	男	60-65岁	与配偶同住	经常（每周4–6次）	少于30分钟	视频号	经常	缓解孤独/压力	5	6	6	5	5	4	5	5	4	5	5	6	7	6	4	5	4	5	3	5	6	4	6	5	4	5	5	5.5	4.6	5.8	4.2	5.25	4.75
417	男	70-75岁	与配偶同住	有时（每周1–3次）	2小时以上	抖音	从不	学习/了解某些知识	4	4	4	5	5	5	4	6	5	5	4	4	4	4	4	5	4	4	4	4	3	4	4	7	5	5	4	4.25	5	4.2	4.2	3.75	5.25
418	男	65-70岁	与子女同住	经常（每周4–6次）	30分钟到1小时	抖音	经常	学习/了解某些知识	5	4	4	5	6	7	7	7	7	5	4	4	5	4	4	4	4	4	4	6	6	6	6	7	6	6	6	4.5	6.8	4.4	4	6	6.25
419	男	60-65岁	与子女同住	几乎每天	1小时到2小时	快手	偶尔	学习/了解某些知识	5	3	4	4	3	4	6	3	4	4	2	3	4	4	4	5	3	5	4	3	4	3	3	4	4	5	5	4	4	3.4	4.2	3.25	4.5
420	男	75岁及以上	独居	几乎每天	1小时到2小时	快手	从不	娱乐消遣	6	5	5	5	5	7	5	6	5	4	6	5	5	7	6	6	5	6	6	5	4	5	5	5	5	7	6	5.25	5.6	5.4	5.8	4.75	5.75
421	女	65-70岁	与子女同住	偶尔（每周不到1次）	1小时到2小时	抖音	偶尔	娱乐消遣	7	5	5	6	6	4	5	6	5	5	5	5	4	4	5	4	4	4	4	7	5	6	5	5	5	6	6	5.75	5.2	4.6	4.2	5.75	5.5
422	女	75岁及以上	独居	几乎每天	1小时到2小时	视频号	经常	缓解孤独/压力	4	5	3	3	6	6	7	6	6	3	4	4	5	6	4	5	5	4	4	4	5	5	4	5	5	5	5	3.75	6.2	4.4	4.4	4.5	5
423	女	60-65岁	独居	有时（每周1–3次）	2小时以上	视频号	经常	娱乐消遣	7	7	7	7	5	5	6	4	6	4	6	5	5	4	5	5	5	6	6	5	5	4	5	7	7	7	6	7	5.2	4.8	5.4	4.75	6.75
424	男	60-65岁	与配偶同住	有时（每周1–3次）	1小时到2小时	快手	总是	缓解孤独/压力	4	4	4	3	4	3	4	4	3	2	3	4	3	3	4	6	4	5	5	5	4	5	4	5	4	7	3	3.75	3.6	3	4.8	4.5	4.75
425	男	70-75岁	与配偶同住	经常（每周4–6次）	30分钟到1小时	抖音	总是	缓解孤独/压力	5	3	2	3	5	4	2	4	5	3	4	3	4	5	5	6	4	6	4	6	4	4	4	4	5	7	6	3.25	4	3.8	5	4.5	5.5
426	女	65-70岁	与配偶同住	有时（每周1–3次）	少于30分钟	视频号	经常	娱乐消遣	5	5	6	5	5	6	4	3	5	4	5	4	4	4	6	5	5	6	5	5	6	6	5	4	5	5	4	5.25	4.6	4.2	5.4	5.5	4.5
427	女	65-70岁	独居	经常（每周4–6次）	30分钟到1小时	抖音	偶尔	缓解孤独/压力	5	5	6	6	4	5	6	7	5	5	5	4	5	5	4	3	4	4	3	5	5	6	5	6	6	5	4	5.5	5.4	4.8	3.6	5.25	5.25
428	女	60-65岁	与配偶同住	偶尔（每周不到1次）	少于30分钟	快手	偶尔	缓解孤独/压力	6	5	6	4	5	5	3	5	5	6	4	5	6	5	6	7	6	5	6	5	5	6	5	6	4	5	4	5.25	4.6	5.2	6	5.25	4.75
429	女	65-70岁	与配偶同住	几乎每天	2小时以上	抖音	经常	缓解孤独/压力	6	6	7	7	5	7	7	7	7	5	6	6	5	5	7	6	6	6	6	5	4	5	6	7	7	6	6	6.5	6.6	5.4	6.2	5	6.5
430	女	65-70岁	与配偶同住	几乎每天	1小时到2小时	抖音	从不	娱乐消遣	3	2	3	3	3	5	4	4	3	2	3	4	4	4	1	3	2	4	2	4	4	4	4	3	3	3	3	2.75	3.8	3.4	2.4	4	3
431	男	75岁及以上	与配偶同住	经常（每周4–6次）	30分钟到1小时	视频号	从不	娱乐消遣	5	5	5	6	6	7	6	5	7	4	5	6	7	4	5	5	3	4	5	6	5	7	5	6	6	5	5	5.25	6.2	5.2	4.4	5.75	5.5
432	男	70-75岁	独居	有时（每周1–3次）	少于30分钟	快手	从不	缓解孤独/压力	5	6	5	4	5	6	4	6	4	4	6	5	5	5	6	5	5	5	5	7	6	6	5	6	6	6	5	5	5	5	5.2	6	5.75
433	女	70-75岁	与子女同住	经常（每周4–6次）	少于30分钟	抖音	从不	学习/了解某些知识	5	3	6	6	5	6	5	4	4	6	7	4	4	6	5	4	5	4	4	7	7	7	7	4	3	4	2	5	4.8	5.4	4.4	7	3.25
434	女	60-65岁	与配偶同住	几乎每天	1小时到2小时	抖音	从不	娱乐消遣	5	5	6	6	6	6	6	6	5	4	7	7	7	7	4	7	4	5	5	7	7	7	7	5	5	5	5	5.5	5.8	6.4	5	7	5
435	女	60-65岁	与配偶同住	有时（每周1–3次）	1小时到2小时	视频号	总是	学习/了解某些知识	6	5	7	6	5	5	5	5	5	6	6	7	7	7	7	7	6	6	5	7	6	6	6	6	6	6	6	6	5	6.6	6.2	6.25	6
436	女	70-75岁	与子女同住	经常（每周4–6次）	30分钟到1小时	抖音	从不	娱乐消遣	7	6	7	7	5	6	6	7	6	5	3	5	7	5	5	6	5	6	7	5	4	4	5	6	6	6	6	6.75	6	5	5.8	4.5	6
437	男	70-75岁	与子女同住	经常（每周4–6次）	1小时到2小时	快手	经常	学习/了解某些知识	4	6	5	6	5	5	5	4	6	3	5	6	5	6	4	4	4	5	5	5	6	4	5	6	4	5	4	5.25	5	5	4.4	5	4.75
438	女	60-65岁	独居	经常（每周4–6次）	1小时到2小时	抖音	总是	娱乐消遣	4	5	4	5	4	4	4	4	3	3	3	4	5	4	5	4	2	4	4	6	6	5	5	5	5	5	4	4.5	3.8	3.8	3.8	5.5	4.75
439	男	65-70岁	独居	经常（每周4–6次）	30分钟到1小时	快手	从不	学习/了解某些知识	5	6	6	5	6	6	6	7	6	5	5	5	5	4	2	3	2	4	2	4	5	3	4	5	6	6	4	5.5	6.2	4.8	2.6	4	5.25
440	男	65-70岁	独居	偶尔（每周不到1次）	少于30分钟	视频号	偶尔	缓解孤独/压力	6	7	7	6	5	5	5	5	7	4	5	7	6	5	6	4	5	5	5	6	6	6	6	7	6	7	7	6.5	5.4	5.4	5	6	6.75
441	女	70-75岁	与配偶同住	经常（每周4–6次）	2小时以上	抖音	经常	缓解孤独/压力	4	3	4	3	4	5	5	4	5	3	4	4	4	3	5	4	4	6	6	6	3	5	5	4	4	5	4	3.5	4.6	3.6	5	4.75	4.25
442	男	65-70岁	与配偶同住	经常（每周4–6次）	2小时以上	抖音	经常	娱乐消遣	5	3	4	4	6	5	5	6	5	4	5	5	6	6	6	7	6	5	7	5	5	7	5	5	4	4	5	4	5.4	5.2	6.2	5.5	4.5
443	女	60-65岁	独居	几乎每天	2小时以上	视频号	偶尔	缓解孤独/压力	5	5	6	5	4	6	5	6	5	6	6	6	4	6	4	6	5	6	4	3	4	4	4	3	3	4	3	5.25	5.2	5.6	5	3.75	3.25
444	女	60-65岁	独居	有时（每周1–3次）	1小时到2小时	抖音	偶尔	娱乐消遣	4	3	3	5	3	4	3	4	2	2	3	5	3	4	3	2	4	3	3	4	4	5	4	3	3	4	3	3.75	3.2	3.4	3	4.25	3.25
445	女	65-70岁	与配偶同住	有时（每周1–3次）	2小时以上	抖音	偶尔	娱乐消遣	4	5	5	5	5	5	6	5	7	4	4	4	4	5	6	4	5	4	6	5	5	5	3	3	4	2	3	4.75	5.6	4.2	5	4.5	3
446	女	65-70岁	与配偶同住	经常（每周4–6次）	1小时到2小时	快手	总是	娱乐消遣	7	7	6	7	7	5	7	7	6	5	4	5	5	6	7	6	5	5	6	5	4	4	4	7	5	6	5	6.75	6.4	5	5.8	4.25	5.75
447	男	60-65岁	与子女同住	几乎每天	30分钟到1小时	抖音	经常	娱乐消遣	3	4	3	5	5	5	5	4	6	3	1	2	2	4	3	4	4	3	4	5	6	6	3	3	2	4	4	3.75	5	2.4	3.6	5	3.25
448	男	70-75岁	与子女同住	有时（每周1–3次）	30分钟到1小时	抖音	偶尔	娱乐消遣	5	4	5	5	6	7	6	5	7	5	7	6	7	7	7	5	6	5	6	7	6	7	7	7	7	7	7	4.75	6.2	6.4	5.8	6.75	7
449	男	60-65岁	与子女同住	有时（每周1–3次）	30分钟到1小时	抖音	从不	学习/了解某些知识	3	4	4	3	1	2	2	2	2	2	4	3	4	5	2	2	2	3	2	5	4	4	6	3	2	4	2	3.5	1.8	3.6	2.2	4.75	2.75
450	男	75岁及以上	独居	经常（每周4–6次）	1小时到2小时	快手	经常	缓解孤独/压力	4	5	5	6	6	6	6	4	6	4	5	5	6	4	6	6	6	6	5	6	6	5	5	6	5	6	5	5	5.6	4.8	5.8	5.5	5.5
451	男	65-70岁	与配偶同住	经常（每周4–6次）	少于30分钟	抖音	从不	缓解孤独/压力	3	4	3	4	3	3	3	4	2	5	5	6	4	6	3	4	3	3	3	6	5	6	5	5	7	5	5	3.5	3	5.2	3.2	5.5	5.5
452	男	65-70岁	与子女同住	有时（每周1–3次）	30分钟到1小时	抖音	偶尔	娱乐消遣	2	4	4	5	5	6	5	5	5	6	7	6	6	5	4	4	3	3	4	4	3	6	5	5	4	5	5	3.75	5.2	6	3.6	4.5	4.75
453	女	75岁及以上	与配偶同住	有时（每周1–3次）	2小时以上	抖音	从不	学习/了解某些知识	6	5	6	4	4	3	3	4	5	2	3	3	3	5	6	5	4	5	4	4	3	2	3	6	4	4	4	5.25	3.8	3.2	4.8	3	4.5
454	男	65-70岁	与子女同住	有时（每周1–3次）	30分钟到1小时	视频号	偶尔	娱乐消遣	5	4	5	5	7	6	5	7	7	5	5	6	5	6	5	5	3	4	3	6	7	6	5	6	5	6	6	4.75	6.4	5.4	4	6	5.75
455	男	65-70岁	与配偶同住	经常（每周4–6次）	2小时以上	视频号	经常	缓解孤独/压力	6	5	6	5	5	5	5	5	6	3	5	5	5	3	5	5	4	5	4	5	6	4	5	5	7	5	4	5.5	5.2	4.2	4.6	5	5.25
456	男	60-65岁	独居	几乎每天	1小时到2小时	视频号	总是	娱乐消遣	4	4	5	5	3	3	3	3	4	2	4	3	3	3	5	3	4	5	3	4	6	4	5	4	2	3	3	4.5	3.2	3	4	4.75	3
457	男	75岁及以上	独居	经常（每周4–6次）	1小时到2小时	抖音	经常	缓解孤独/压力	4	5	5	4	7	7	7	6	7	3	4	4	5	5	3	6	3	5	3	5	4	5	5	5	4	5	4	4.5	6.8	4.2	4	4.75	4.5
458	女	65-70岁	独居	几乎每天	30分钟到1小时	快手	经常	娱乐消遣	3	2	3	4	7	6	5	4	7	4	5	5	6	4	6	6	7	6	6	6	5	5	5	5	4	6	5	3	5.8	4.8	6.2	5.25	5
459	女	70-75岁	独居	几乎每天	1小时到2小时	抖音	总是	缓解孤独/压力	6	5	6	7	7	7	7	7	7	5	6	4	6	6	6	6	6	7	7	7	7	7	7	6	6	7	6	6	7	5.4	6.4	7	6.25
460	男	65-70岁	与配偶同住	几乎每天	2小时以上	视频号	偶尔	娱乐消遣	6	4	4	5	5	6	5	5	5	4	5	3	5	6	4	5	6	4	4	6	4	6	4	7	3	7	6	4.75	5.2	4.6	4.6	5	5.75
461	男	65-70岁	与配偶同住	经常（每周4–6次）	1小时到2小时	抖音	经常	缓解孤独/压力	4	4	4	5	4	4	4	4	5	5	5	4	5	5	4	5	4	5	3	5	4	4	5	2	4	5	2	4.25	4.2	4.8	4.2	4.5	3.25
462	男	65-70岁	与配偶同住	几乎每天	少于30分钟	抖音	经常	缓解孤独/压力	4	3	3	4	4	5	4	4	4	4	5	4	4	5	6	5	5	5	7	4	4	3	4	5	6	6	5	3.5	4.2	4.4	5.6	3.75	5.5
463	男	75岁及以上	独居	几乎每天	2小时以上	视频号	经常	缓解孤独/压力	6	6	7	7	4	5	6	6	5	6	7	6	6	6	4	4	4	5	4	6	6	6	6	6	5	5	6	6.5	5.2	6.2	4.2	6	5.5
464	女	70-75岁	独居	有时（每周1–3次）	2小时以上	抖音	从不	缓解孤独/压力	5	4	5	4	4	5	5	4	5	5	6	4	5	5	3	3	3	2	2	7	7	6	7	7	6	5	6	4.5	4.6	5	2.6	6.75	6
465	男	65-70岁	与配偶同住	几乎每天	1小时到2小时	抖音	经常	缓解孤独/压力	3	3	4	3	4	4	4	5	4	3	5	4	4	5	4	5	5	4	4	4	5	3	4	5	4	4	4	3.25	4.2	4.2	4.4	4	4.25
466	男	65-70岁	与子女同住	几乎每天	30分钟到1小时	快手	经常	缓解孤独/压力	4	3	2	4	5	4	5	3	3	3	3	3	4	4	6	5	4	5	2	4	4	4	4	4	5	6	5	3.25	4	3.4	4.4	4	5
467	男	75岁及以上	独居	有时（每周1–3次）	30分钟到1小时	快手	从不	娱乐消遣	5	5	6	6	7	7	7	7	7	5	6	7	7	7	7	6	7	6	5	6	6	6	7	7	7	7	6	5.5	7	6.4	6.2	6.25	6.75
468	男	65-70岁	与子女同住	有时（每周1–3次）	1小时到2小时	抖音	偶尔	缓解孤独/压力	4	5	4	3	4	5	4	4	5	5	5	4	5	6	5	5	5	6	6	4	4	3	5	3	4	3	3	4	4.4	5	5.4	4	3.25
469	男	65-70岁	与配偶同住	经常（每周4–6次）	1小时到2小时	快手	偶尔	娱乐消遣	6	5	4	5	4	2	4	4	4	3	4	3	3	4	6	6	5	5	5	6	5	4	5	5	5	6	3	5	3.6	3.4	5.4	5	4.75
470	男	60-65岁	与配偶同住	偶尔（每周不到1次）	30分钟到1小时	抖音	偶尔	娱乐消遣	5	5	6	7	5	7	5	7	5	2	3	3	4	4	4	4	2	4	3	7	6	7	6	6	5	5	5	5.75	5.8	3.2	3.4	6.5	5.25
471	女	75岁及以上	独居	偶尔（每周不到1次）	少于30分钟	视频号	偶尔	缓解孤独/压力	5	6	4	7	4	5	6	4	5	4	5	6	5	6	5	4	4	5	5	6	6	7	7	6	6	5	4	5.5	4.8	5.2	4.6	6.5	5.25
472	女	70-75岁	与配偶同住	经常（每周4–6次）	30分钟到1小时	视频号	偶尔	缓解孤独/压力	6	5	6	6	5	6	5	5	4	3	4	4	4	4	5	5	3	4	3	5	4	4	3	5	6	5	7	5.75	5	3.8	4	4	5.75
473	男	60-65岁	与子女同住	有时（每周1–3次）	少于30分钟	视频号	经常	娱乐消遣	5	3	4	3	4	4	4	4	5	4	4	4	3	3	4	4	5	4	4	2	2	3	3	3	3	3	3	3.75	4.2	3.6	4.2	2.5	3
474	男	60-65岁	与配偶同住	有时（每周1–3次）	30分钟到1小时	抖音	偶尔	缓解孤独/压力	2	5	3	3	7	6	6	7	7	6	6	7	6	6	5	4	4	4	4	4	2	5	4	7	6	7	6	3.25	6.6	6.2	4.2	3.75	6.5
475	男	70-75岁	其他	经常（每周4–6次）	1小时到2小时	抖音	经常	缓解孤独/压力	2	2	2	2	5	4	5	5	4	2	2	4	2	3	3	3	1	2	2	3	6	6	5	3	3	1	3	2	4.6	2.6	2.2	5	2.5
476	女	65-70岁	独居	几乎每天	2小时以上	抖音	经常	缓解孤独/压力	4	4	3	4	5	4	5	4	4	6	7	5	7	6	3	4	4	4	5	4	4	3	4	4	3	4	3	3.75	4.4	6.2	4	3.75	3.5
477	男	60-65岁	与配偶同住	几乎每天	1小时到2小时	抖音	经常	缓解孤独/压力	4	4	5	6	7	6	5	6	5	7	7	5	6	5	5	4	3	5	3	5	6	7	5	6	6	5	6	4.75	5.8	6	4	5.75	5.75
478	女	60-65岁	与子女同住	经常（每周4–6次）	2小时以上	视频号	经常	娱乐消遣	7	6	7	6	6	6	5	6	7	5	6	4	5	6	7	6	7	6	6	6	5	6	7	5	4	6	5	6.5	6	5.2	6.4	6	5
479	女	60-65岁	与子女同住	偶尔（每周不到1次）	少于30分钟	抖音	从不	缓解孤独/压力	4	4	6	4	3	4	4	3	4	4	3	4	4	4	2	4	3	4	1	3	3	4	3	5	3	5	5	4.5	3.6	3.8	2.8	3.25	4.5
480	女	75岁及以上	与配偶同住	有时（每周1–3次）	30分钟到1小时	抖音	总是	娱乐消遣	5	5	6	4	6	6	5	6	6	4	4	5	6	4	5	5	5	5	5	7	5	6	6	5	5	6	3	5	5.8	4.6	5	6	4.75
481	其他/不方便透露	70-75岁	独居	几乎每天	30分钟到1小时	抖音	经常	缓解孤独/压力	6	5	4	6	5	7	6	6	6	5	5	6	7	7	5	6	5	6	5	6	6	6	7	4	6	5	5	5.25	6	6	5.4	6.25	5
482	男	60-65岁	与配偶同住	有时（每周1–3次）	少于30分钟	快手	偶尔	娱乐消遣	3	3	3	3	5	5	5	5	5	5	6	4	5	7	4	3	4	5	5	5	5	3	4	4	5	4	3	3	5	5.4	4.2	4.25	4
483	其他/不方便透露	60-65岁	与配偶同住	经常（每周4–6次）	1小时到2小时	抖音	偶尔	娱乐消遣	3	2	4	3	6	5	5	6	5	5	5	3	3	4	5	6	5	4	5	5	5	4	5	5	7	7	6	3	5.4	4	5	4.75	6.25
484	女	65-70岁	与配偶同住	几乎每天	1小时到2小时	抖音	经常	缓解孤独/压力	6	6	5	5	6	6	6	7	6	6	5	5	7	7	5	6	7	6	5	5	5	6	5	4	4	6	5	5.5	6.2	6	5.8	5.25	4.75
485	男	75岁及以上	独居	有时（每周1–3次）	少于30分钟	视频号	经常	其他	4	3	3	4	3	6	4	4	5	3	4	3	4	3	4	2	3	3	3	4	2	3	5	4	4	4	3	3.5	4.4	3.4	3	3.5	3.75
486	女	60-65岁	与配偶同住	有时（每周1–3次）	1小时到2小时	抖音	偶尔	缓解孤独/压力	6	6	5	5	4	5	6	5	5	5	5	6	5	6	5	5	5	5	5	4	3	3	3	4	4	5	5	5.5	5	5.4	5	3.25	4.5
487	其他/不方便透露	65-70岁	与子女同住	几乎每天	1小时到2小时	小红书	总是	缓解孤独/压力	4	2	2	4	3	2	2	3	2	2	2	3	3	3	3	3	3	4	2	3	3	3	2	6	5	6	5	3	2.4	2.6	3	2.75	5.5
488	其他/不方便透露	75岁及以上	与配偶同住	经常（每周4–6次）	1小时到2小时	抖音	从不	缓解孤独/压力	2	3	2	1	5	5	4	5	6	5	5	5	5	5	5	4	4	5	3	6	4	5	4	5	5	6	5	2	5	5	4.2	4.75	5.25
489	男	75岁及以上	独居	经常（每周4–6次）	1小时到2小时	视频号	从不	缓解孤独/压力	5	6	7	6	5	5	5	4	6	5	6	5	6	7	5	6	5	4	4	7	7	7	7	5	7	6	6	6	5	5.8	4.8	7	6
490	男	60-65岁	独居	有时（每周1–3次）	1小时到2小时	视频号	偶尔	娱乐消遣	3	4	4	5	3	4	4	3	5	2	2	4	3	4	3	4	3	4	2	3	3	3	1	3	3	3	2	4	3.8	3	3.2	2.5	2.75
491	女	60-65岁	与配偶同住	几乎每天	1小时到2小时	抖音	经常	缓解孤独/压力	5	4	4	6	7	7	6	7	6	3	4	6	6	6	5	6	5	6	5	5	5	5	6	6	7	6	6	4.75	6.6	5	5.4	5.25	6.25
492	男	70-75岁	与配偶同住	有时（每周1–3次）	少于30分钟	视频号	偶尔	娱乐消遣	4	5	5	3	5	5	5	4	6	4	4	5	5	6	4	4	4	4	5	6	6	5	5	7	6	7	5	4.25	5	4.8	4.2	5.5	6.25
493	男	60-65岁	与配偶同住	几乎每天	1小时到2小时	抖音	经常	学习/了解某些知识	6	5	5	5	5	4	5	5	6	4	6	6	6	6	5	6	6	6	6	6	4	5	5	6	4	5	3	5.25	5	5.6	5.8	5	4.5
494	女	70-75岁	与子女同住	有时（每周1–3次）	少于30分钟	视频号	偶尔	娱乐消遣	5	5	6	5	3	5	3	3	4	5	4	5	5	6	2	5	3	5	4	7	5	6	6	5	6	5	5	5.25	3.6	5	3.8	6	5.25
495	女	65-70岁	与子女同住	偶尔（每周不到1次）	1小时到2小时	快手	从不	缓解孤独/压力	4	3	3	4	3	3	3	3	4	5	5	5	4	5	2	4	3	3	4	4	2	4	4	7	6	5	6	3.5	3.2	4.8	3.2	3.5	6
496	女	65-70岁	与配偶同住	有时（每周1–3次）	少于30分钟	视频号	偶尔	学习/了解某些知识	5	7	6	5	4	4	4	4	3	4	5	4	4	5	4	2	2	2	3	5	3	5	5	5	5	3	4	5.75	3.8	4.4	2.6	4.5	4.25
497	女	60-65岁	与配偶同住	经常（每周4–6次）	少于30分钟	小红书	偶尔	缓解孤独/压力	4	5	4	4	6	6	7	6	6	5	5	4	5	5	5	4	5	6	4	5	4	5	5	5	6	5	5	4.25	6.2	4.8	4.8	4.75	5.25
498	女	65-70岁	与配偶同住	偶尔（每周不到1次）	1小时到2小时	快手	从不	娱乐消遣	6	4	6	6	6	5	5	7	7	3	3	3	4	5	5	6	5	5	5	5	5	7	7	5	5	6	4	5.5	6	3.6	5.2	6	5
499	女	60-65岁	与配偶同住	几乎每天	2小时以上	抖音	经常	缓解孤独/压力	4	5	6	6	3	4	2	3	3	2	3	4	4	3	3	4	3	3	2	4	5	2	4	3	5	4	4	5.25	3	3.2	3	3.75	4
500	男	60-65岁	与配偶同住	经常（每周4–6次）	1小时到2小时	视频号	经常	缓解孤独/压力	6	5	4	5	6	6	7	7	5	5	6	4	6	6	4	3	4	4	3	6	5	6	5	5	6	5	3	5	6.2	5.4	3.6	5.5	4.75
501	男	75岁及以上	独居	几乎每天	1小时到2小时	视频号	偶尔	缓解孤独/压力	4	5	4	6	3	4	4	4	3	5	5	5	5	4	3	3	2	2	2	5	6	5	6	7	5	6	6	4.75	3.6	4.8	2.4	5.5	6
502	女	70-75岁	与子女同住	偶尔（每周不到1次）	30分钟到1小时	视频号	偶尔	娱乐消遣	4	6	4	6	6	6	7	5	5	4	4	5	6	6	4	5	5	4	6	6	6	6	5	5	6	6	5	5	5.8	5	4.8	5.75	5.5
503	男	65-70岁	独居	经常（每周4–6次）	30分钟到1小时	抖音	经常	缓解孤独/压力	3	3	4	3	2	1	1	2	1	1	2	1	1	3	3	3	5	4	5	5	5	4	4	3	2	3	3	3.25	1.4	1.6	4	4.5	2.75
504	女	70-75岁	与配偶同住	经常（每周4–6次）	1小时到2小时	快手	偶尔	其他	5	4	4	4	6	6	6	6	7	4	2	4	5	4	2	2	3	3	3	4	3	4	5	4	5	5	4	4.25	6.2	3.8	2.6	4	4.5
505	女	65-70岁	与配偶同住	经常（每周4–6次）	少于30分钟	快手	偶尔	缓解孤独/压力	6	5	6	7	5	5	6	5	6	5	6	4	3	5	4	4	4	3	2	6	5	3	5	6	6	6	7	6	5.4	4.6	3.4	4.75	6.25
506	男	70-75岁	与子女同住	有时（每周1–3次）	30分钟到1小时	抖音	偶尔	学习/了解某些知识	2	2	3	1	5	4	6	4	5	2	3	3	3	3	3	2	3	2	1	3	4	3	4	3	5	5	3	2	4.8	2.8	2.2	3.5	4
507	男	65-70岁	与配偶同住	偶尔（每周不到1次）	30分钟到1小时	视频号	偶尔	缓解孤独/压力	6	5	5	6	4	5	5	4	6	4	5	2	5	5	5	5	6	4	5	5	4	4	3	6	7	5	5	5.5	4.8	4.2	5	4	5.75
508	女	65-70岁	与配偶同住	偶尔（每周不到1次）	少于30分钟	抖音	偶尔	缓解孤独/压力	5	5	4	5	3	5	5	3	4	4	7	7	6	5	5	4	4	3	3	4	4	4	4	7	5	7	6	4.75	4	5.8	3.8	4	6.25
509	男	60-65岁	与子女同住	经常（每周4–6次）	1小时到2小时	抖音	总是	缓解孤独/压力	5	5	5	5	4	5	5	3	6	4	5	5	4	4	5	4	3	5	4	5	6	6	5	4	4	5	5	5	4.6	4.4	4.2	5.5	4.5
510	女	60-65岁	与配偶同住	几乎每天	2小时以上	抖音	总是	娱乐消遣	4	2	4	3	7	6	6	6	7	5	7	5	4	5	4	5	5	4	5	6	6	5	6	5	3	6	4	3.25	6.4	5.2	4.6	5.75	4.5
511	男	65-70岁	与配偶同住	偶尔（每周不到1次）	30分钟到1小时	快手	从不	娱乐消遣	6	6	5	7	7	4	5	5	5	6	4	5	5	5	3	3	3	4	1	5	4	2	4	6	4	5	5	6	5.2	5	2.8	3.75	5
512	男	70-75岁	与配偶同住	有时（每周1–3次）	1小时到2小时	抖音	经常	缓解孤独/压力	6	6	6	7	5	6	4	5	6	7	6	5	6	4	5	5	4	5	3	6	5	6	6	5	6	5	5	6.25	5.2	5.6	4.4	5.75	5.25
513	男	70-75岁	与子女同住	偶尔（每周不到1次）	1小时到2小时	视频号	偶尔	缓解孤独/压力	6	6	6	5	6	6	5	7	7	4	5	4	4	5	6	5	4	6	3	5	6	5	6	7	7	7	7	5.75	6.2	4.4	4.8	5.5	7
514	女	65-70岁	与子女同住	几乎每天	1小时到2小时	抖音	经常	缓解孤独/压力	4	3	3	4	3	3	4	4	3	4	3	5	4	6	3	5	3	5	2	4	4	3	4	3	3	4	4	3.5	3.4	4.4	3.6	3.75	3.5
515	男	65-70岁	与配偶同住	偶尔（每周不到1次）	少于30分钟	抖音	偶尔	娱乐消遣	5	5	4	5	4	3	4	2	3	5	5	4	5	5	6	5	3	6	6	7	7	6	6	5	5	4	5	4.75	3.2	4.8	5.2	6.5	4.75
516	男	75岁及以上	与配偶同住	几乎每天	2小时以上	视频号	总是	娱乐消遣	5	5	6	6	5	6	6	6	7	4	4	4	4	5	4	6	4	4	5	7	5	4	5	5	4	5	5	5.5	6	4.2	4.6	5.25	4.75
517	男	70-75岁	独居	经常（每周4–6次）	2小时以上	视频号	经常	缓解孤独/压力	5	5	5	5	4	6	7	5	6	4	4	4	6	5	5	3	2	3	2	6	6	5	6	6	7	7	6	5	5.6	4.6	3	5.75	6.5
518	女	60-65岁	与子女同住	偶尔（每周不到1次）	30分钟到1小时	抖音	从不	娱乐消遣	5	4	6	6	4	6	6	5	5	3	5	4	5	5	3	4	4	5	4	5	6	5	5	7	5	7	6	5.25	5.2	4.4	4	5.25	6.25
519	女	65-70岁	与子女同住	几乎每天	1小时到2小时	抖音	总是	娱乐消遣	5	4	5	4	4	4	6	5	4	6	7	7	6	7	3	4	4	4	4	6	6	6	5	4	4	5	5	4.5	4.6	6.6	3.8	5.75	4.5
520	男	65-70岁	独居	有时（每周1–3次）	1小时到2小时	快手	经常	缓解孤独/压力	6	6	6	7	7	6	6	6	7	6	7	6	6	7	4	7	6	5	6	7	7	7	7	5	6	6	5	6.25	6.4	6.4	5.6	7	5.5
521	男	65-70岁	独居	有时（每周1–3次）	30分钟到1小时	快手	偶尔	娱乐消遣	4	4	5	5	4	5	5	4	5	4	6	5	5	6	4	4	4	5	3	7	6	7	7	5	4	4	4	4.5	4.6	5.2	4	6.75	4.25
522	女	60-65岁	独居	有时（每周1–3次）	2小时以上	视频号	总是	缓解孤独/压力	5	5	6	5	4	3	3	3	4	3	6	4	3	5	5	5	5	4	5	5	5	5	5	5	5	5	4	5.25	3.4	4.2	4.8	5	4.75
523	女	70-75岁	独居	经常（每周4–6次）	1小时到2小时	视频号	经常	缓解孤独/压力	3	5	5	4	4	4	4	4	6	2	4	5	4	5	6	5	6	7	6	7	6	6	7	6	7	6	6	4.25	4.4	4	6	6.5	6.25
524	女	75岁及以上	独居	偶尔（每周不到1次）	少于30分钟	快手	偶尔	学习/了解某些知识	5	6	6	7	7	5	6	6	6	5	7	6	5	6	7	7	6	7	6	7	7	7	6	7	7	7	7	6	6	5.8	6.6	6.75	7
525	男	60-65岁	与配偶同住	经常（每周4–6次）	30分钟到1小时	小红书	总是	娱乐消遣	6	5	5	4	5	6	7	6	5	5	4	4	4	5	5	4	4	5	4	7	6	7	6	4	5	4	5	5	5.8	4.4	4.4	6.5	4.5
526	男	60-65岁	与配偶同住	几乎每天	30分钟到1小时	抖音	经常	娱乐消遣	4	5	4	4	5	5	7	6	6	3	4	3	4	3	4	4	5	4	5	5	5	6	6	6	5	5	6	4.25	5.8	3.4	4.4	5.5	5.5
527	男	70-75岁	与配偶同住	经常（每周4–6次）	2小时以上	抖音	经常	缓解孤独/压力	5	3	4	5	5	6	5	4	5	5	6	4	5	5	4	4	5	4	3	5	5	4	6	4	5	5	3	4.25	5	5	4	5	4.25
528	女	75岁及以上	与配偶同住	几乎每天	少于30分钟	视频号	总是	缓解孤独/压力	5	5	6	7	5	6	6	4	6	3	6	7	7	5	4	3	4	1	2	4	6	3	4	5	6	6	6	5.75	5.4	5.6	2.8	4.25	5.75
529	女	70-75岁	与配偶同住	几乎每天	2小时以上	抖音	经常	缓解孤独/压力	4	4	4	3	5	5	6	4	4	4	5	4	5	5	4	4	4	4	4	4	4	3	5	5	5	6	3	3.75	4.8	4.6	4	4	4.75
530	男	70-75岁	独居	有时（每周1–3次）	1小时到2小时	抖音	总是	缓解孤独/压力	4	4	4	4	5	6	6	5	5	3	4	3	3	4	4	4	4	3	3	3	4	2	2	6	7	6	6	4	5.4	3.4	3.6	2.75	6.25
531	男	60-65岁	独居	偶尔（每周不到1次）	30分钟到1小时	视频号	经常	娱乐消遣	4	5	5	5	4	4	3	6	4	6	6	5	7	7	4	5	5	5	4	6	5	5	5	5	3	5	4	4.75	4.2	6.2	4.6	5.25	4.25
532	男	65-70岁	与子女同住	经常（每周4–6次）	30分钟到1小时	视频号	从不	缓解孤独/压力	3	3	5	3	4	5	5	3	4	3	5	5	5	6	3	5	4	5	5	4	4	4	6	6	5	6	6	3.5	4.2	4.8	4.4	4.5	5.75
533	男	60-65岁	与配偶同住	经常（每周4–6次）	30分钟到1小时	抖音	偶尔	娱乐消遣	4	4	4	3	3	4	5	5	4	2	3	2	2	3	4	5	4	4	5	3	5	5	4	4	5	5	4	3.75	4.2	2.4	4.4	4.25	4.5
534	男	65-70岁	与配偶同住	几乎每天	2小时以上	抖音	偶尔	娱乐消遣	7	5	6	5	6	6	7	7	6	6	7	7	7	7	5	5	4	6	5	7	6	7	7	7	6	6	6	5.75	6.4	6.8	5	6.75	6.25
535	男	60-65岁	与配偶同住	有时（每周1–3次）	30分钟到1小时	小红书	从不	娱乐消遣	6	6	5	5	4	3	5	5	5	5	5	4	4	6	3	4	5	3	3	5	4	5	5	5	4	5	4	5.5	4.4	4.8	3.6	4.75	4.5
536	女	60-65岁	与配偶同住	偶尔（每周不到1次）	2小时以上	视频号	经常	娱乐消遣	7	5	7	4	5	7	7	6	6	5	4	5	5	4	5	5	4	4	4	4	4	3	4	5	4	4	4	5.75	6.2	4.6	4.4	3.75	4.25
537	男	65-70岁	独居	偶尔（每周不到1次）	1小时到2小时	抖音	从不	缓解孤独/压力	7	5	6	6	6	5	4	7	5	3	5	4	4	6	5	6	5	7	5	5	6	3	4	6	4	5	6	6	5.4	4.4	5.6	4.5	5.25
538	男	70-75岁	与配偶同住	有时（每周1–3次）	1小时到2小时	视频号	经常	缓解孤独/压力	5	5	6	7	1	2	2	3	4	4	3	5	4	4	4	6	7	6	5	5	5	5	6	5	4	4	3	5.75	2.4	4	5.6	5.25	4
539	男	75岁及以上	独居	几乎每天	2小时以上	快手	经常	缓解孤独/压力	6	6	5	5	5	4	4	6	6	4	3	5	4	4	3	4	4	4	3	6	4	5	4	7	7	6	5	5.5	5	4	3.6	4.75	6.25
540	女	65-70岁	与配偶同住	经常（每周4–6次）	30分钟到1小时	快手	总是	娱乐消遣	7	6	7	7	4	4	6	5	5	4	4	3	5	2	3	4	5	5	3	1	4	3	4	6	4	4	4	6.75	4.8	3.6	4	3	4.5
541	女	70-75岁	独居	有时（每周1–3次）	2小时以上	抖音	经常	缓解孤独/压力	5	5	5	5	6	5	5	6	7	5	5	5	3	4	5	5	7	5	5	6	5	4	5	5	5	5	6	5	5.8	4.4	5.4	5	5.25
542	男	75岁及以上	与配偶同住	有时（每周1–3次）	1小时到2小时	抖音	从不	其他	4	4	4	4	6	7	6	6	6	7	5	4	4	6	4	6	5	6	5	7	6	6	6	3	5	5	4	4	6.2	5.2	5.2	6.25	4.25
543	女	70-75岁	与配偶同住	经常（每周4–6次）	1小时到2小时	视频号	总是	娱乐消遣	5	5	5	5	4	3	5	3	5	5	5	5	5	6	4	5	3	3	4	5	3	3	3	4	4	5	4	5	4	5.2	3.8	3.5	4.25
544	女	60-65岁	与配偶同住	有时（每周1–3次）	30分钟到1小时	抖音	偶尔	学习/了解某些知识	5	4	6	5	6	7	7	6	6	5	6	7	7	6	4	4	5	4	3	5	6	5	6	6	5	6	6	5	6.4	6.2	4	5.5	5.75
545	男	60-65岁	与配偶同住	经常（每周4–6次）	2小时以上	视频号	从不	娱乐消遣	5	5	7	6	7	7	7	7	6	5	6	4	5	6	5	7	7	6	6	7	6	7	7	5	5	5	5	5.75	6.8	5.2	6.2	6.75	5
546	男	65-70岁	独居	几乎每天	30分钟到1小时	抖音	偶尔	娱乐消遣	5	4	5	5	4	3	4	4	4	3	4	4	5	3	6	5	5	5	5	4	3	4	4	2	4	5	4	4.75	3.8	3.8	5.2	3.75	3.75
547	男	70-75岁	与配偶同住	偶尔（每周不到1次）	少于30分钟	快手	经常	其他	5	6	5	4	5	5	3	4	4	2	3	4	2	5	4	5	4	5	4	6	5	3	5	3	3	5	4	5	4.2	3.2	4.4	4.75	3.75
548	男	70-75岁	与配偶同住	几乎每天	30分钟到1小时	抖音	从不	娱乐消遣	6	5	7	7	6	6	6	7	6	5	7	7	7	6	7	6	5	5	5	6	5	5	4	6	7	7	7	6.25	6.2	6.4	5.6	5	6.75
549	女	60-65岁	与配偶同住	几乎每天	1小时到2小时	快手	总是	娱乐消遣	4	2	2	2	3	4	5	4	6	2	3	3	3	2	2	2	3	2	3	2	2	2	4	5	5	5	4	2.5	4.4	2.6	2.4	2.5	4.75
550	女	60-65岁	独居	经常（每周4–6次）	1小时到2小时	抖音	偶尔	学习/了解某些知识	6	5	6	6	5	7	5	6	4	5	6	4	6	5	3	5	5	3	3	6	4	6	5	6	5	6	5	5.75	5.4	5.2	3.8	5.25	5.5
551	男	65-70岁	与配偶同住	经常（每周4–6次）	30分钟到1小时	快手	偶尔	缓解孤独/压力	3	1	2	2	6	4	6	5	5	3	4	4	3	5	3	4	2	3	3	5	3	4	4	5	4	5	5	2	5.2	3.8	3	4	4.75
552	男	60-65岁	独居	几乎每天	1小时到2小时	抖音	经常	缓解孤独/压力	5	5	7	6	7	7	6	6	6	3	4	6	4	5	7	7	5	7	7	6	5	5	6	6	6	7	5	5.75	6.4	4.4	6.6	5.5	6
553	男	65-70岁	与子女同住	有时（每周1–3次）	1小时到2小时	抖音	从不	娱乐消遣	6	5	7	6	6	7	7	7	7	5	6	5	5	5	7	7	6	7	5	7	7	7	7	7	7	7	7	6	6.8	5.2	6.4	7	7
554	男	60-65岁	与配偶同住	经常（每周4–6次）	30分钟到1小时	快手	偶尔	娱乐消遣	6	4	6	6	5	4	6	6	5	6	5	5	6	7	5	4	6	5	4	6	5	5	6	4	4	5	4	5.5	5.2	5.8	4.8	5.5	4.25
555	女	65-70岁	与配偶同住	几乎每天	2小时以上	视频号	总是	娱乐消遣	4	4	5	3	3	3	6	5	5	3	3	3	5	4	5	5	5	4	4	7	7	7	7	5	6	5	6	4	4.4	3.6	4.6	7	5.5
556	女	65-70岁	与子女同住	经常（每周4–6次）	30分钟到1小时	抖音	从不	娱乐消遣	4	3	3	3	6	3	5	5	4	4	5	4	4	5	3	6	4	5	5	5	4	4	6	4	6	5	3	3.25	4.6	4.4	4.6	4.75	4.5
557	男	70-75岁	独居	有时（每周1–3次）	30分钟到1小时	视频号	经常	缓解孤独/压力	5	5	3	6	4	4	4	3	3	5	6	6	7	5	7	6	7	6	6	6	6	6	6	6	6	6	5	4.75	3.6	5.8	6.4	6	5.75
558	男	60-65岁	独居	经常（每周4–6次）	1小时到2小时	视频号	经常	缓解孤独/压力	6	6	5	5	5	5	6	4	6	5	5	4	4	5	6	7	7	7	7	7	6	7	7	6	7	7	6	5.5	5.2	4.6	6.8	6.75	6.5
559	其他/不方便透露	70-75岁	独居	几乎每天	1小时到2小时	快手	偶尔	缓解孤独/压力	6	6	5	5	4	4	4	5	4	7	7	7	6	7	6	5	5	6	5	5	5	6	6	6	5	6	7	5.5	4.2	6.8	5.4	5.5	6
560	男	60-65岁	与子女同住	几乎每天	1小时到2小时	抖音	偶尔	娱乐消遣	3	4	4	4	3	4	4	3	5	3	3	4	3	5	4	4	4	2	4	6	5	5	6	6	6	6	6	3.75	3.8	3.6	3.6	5.5	6
561	女	70-75岁	与子女同住	经常（每周4–6次）	30分钟到1小时	快手	总是	缓解孤独/压力	3	1	2	2	4	4	3	2	4	4	5	2	4	4	4	4	5	4	4	5	5	4	5	6	5	6	5	2	3.4	3.8	4.2	4.75	5.5
562	女	60-65岁	与配偶同住	有时（每周1–3次）	30分钟到1小时	小红书	偶尔	学习/了解某些知识	4	2	4	3	5	4	3	5	4	3	4	5	3	3	6	6	5	5	7	4	4	2	2	6	6	7	7	3.25	4.2	3.6	5.8	3	6.5
563	男	75岁及以上	独居	经常（每周4–6次）	1小时到2小时	快手	偶尔	缓解孤独/压力	5	4	4	4	7	6	6	6	7	5	6	6	5	6	4	3	3	3	3	7	7	7	6	4	4	5	4	4.25	6.4	5.6	3.2	6.75	4.25
564	男	65-70岁	与子女同住	经常（每周4–6次）	30分钟到1小时	抖音	总是	娱乐消遣	5	4	5	6	4	4	3	4	3	2	4	2	4	3	5	5	5	6	4	5	4	5	4	2	3	4	3	5	3.6	3	5	4.5	3
565	男	70-75岁	与配偶同住	几乎每天	少于30分钟	抖音	总是	缓解孤独/压力	5	4	4	6	1	5	4	5	5	4	5	5	6	4	5	5	7	5	5	6	7	6	5	6	5	5	5	4.75	4	4.8	5.4	6	5.25
566	男	70-75岁	与配偶同住	偶尔（每周不到1次）	30分钟到1小时	快手	偶尔	学习/了解某些知识	4	5	6	5	7	7	7	6	7	5	5	5	4	7	7	6	7	7	6	7	7	6	6	7	6	6	6	5	6.8	5.2	6.6	6.5	6.25
567	男	70-75岁	与配偶同住	有时（每周1–3次）	1小时到2小时	抖音	从不	缓解孤独/压力	4	4	5	5	3	5	4	6	6	5	6	4	6	5	6	6	5	5	4	6	5	5	5	4	5	4	4	4.5	4.8	5.2	5.2	5.25	4.25
568	女	75岁及以上	与配偶同住	经常（每周4–6次）	1小时到2小时	抖音	偶尔	缓解孤独/压力	6	7	7	6	7	6	6	7	7	5	7	5	5	6	5	4	4	5	4	6	5	3	4	5	4	5	4	6.5	6.6	5.6	4.4	4.5	4.5
569	女	65-70岁	与配偶同住	偶尔（每周不到1次）	30分钟到1小时	抖音	偶尔	缓解孤独/压力	6	5	5	6	4	5	4	5	5	5	5	5	4	6	6	6	7	7	6	7	7	7	7	7	7	7	7	5.5	4.6	5	6.4	7	7
570	男	60-65岁	与配偶同住	有时（每周1–3次）	30分钟到1小时	小红书	经常	缓解孤独/压力	5	6	5	6	5	4	6	6	5	5	3	3	4	5	5	7	5	6	5	3	3	1	2	4	3	6	4	5.5	5.2	4	5.6	2.25	4.25
571	女	65-70岁	与配偶同住	几乎每天	1小时到2小时	抖音	从不	缓解孤独/压力	4	5	4	5	4	6	5	5	5	5	5	6	7	5	5	7	5	6	5	5	5	3	5	4	4	5	5	4.5	5	5.6	5.6	4.5	4.5
572	男	70-75岁	与配偶同住	经常（每周4–6次）	1小时到2小时	抖音	总是	缓解孤独/压力	5	5	6	6	2	4	4	4	4	5	4	3	4	4	3	3	3	3	2	5	6	6	4	5	5	6	5	5.5	3.6	4	2.8	5.25	5.25
573	男	60-65岁	与配偶同住	有时（每周1–3次）	1小时到2小时	抖音	从不	娱乐消遣	4	4	3	4	3	5	2	3	4	2	4	4	3	4	6	5	5	6	5	2	3	1	3	2	4	5	3	3.75	3.4	3.4	5.4	2.25	3.5
574	女	60-65岁	与配偶同住	经常（每周4–6次）	30分钟到1小时	抖音	经常	学习/了解某些知识	4	3	4	5	5	6	5	5	7	4	3	4	2	4	3	3	3	5	2	6	5	6	4	6	5	5	5	4	5.6	3.4	3.2	5.25	5.25
575	男	60-65岁	独居	几乎每天	1小时到2小时	快手	经常	缓解孤独/压力	3	6	5	4	7	6	5	7	6	2	3	4	4	3	3	4	3	4	1	4	4	4	4	7	7	6	6	4.5	6.2	3.2	3	4	6.5
576	女	60-65岁	与配偶同住	经常（每周4–6次）	30分钟到1小时	抖音	经常	娱乐消遣	7	7	7	7	6	5	6	6	5	3	3	5	5	5	4	6	5	5	4	4	3	4	4	3	5	5	4	7	5.6	4.2	4.8	3.75	4.25
577	男	65-70岁	与配偶同住	经常（每周4–6次）	1小时到2小时	抖音	经常	娱乐消遣	2	3	3	2	5	4	6	4	6	4	5	4	4	4	5	4	6	4	4	4	3	4	3	5	5	6	5	2.5	5	4.2	4.6	3.5	5.25
578	男	65-70岁	与配偶同住	经常（每周4–6次）	2小时以上	抖音	总是	缓解孤独/压力	4	5	6	6	5	3	5	4	6	4	5	6	4	4	6	5	5	7	5	7	5	5	5	7	5	7	6	5.25	4.6	4.6	5.6	5.5	6.25
579	女	75岁及以上	与配偶同住	偶尔（每周不到1次）	少于30分钟	视频号	偶尔	娱乐消遣	5	6	4	6	7	7	6	6	7	7	7	7	7	7	6	6	6	4	5	7	4	5	5	6	6	7	7	5.25	6.6	7	5.4	5.25	6.5
580	男	65-70岁	与子女同住	几乎每天	2小时以上	抖音	经常	缓解孤独/压力	4	4	5	5	5	7	7	7	6	3	5	4	4	5	4	4	3	5	4	7	5	6	6	5	7	7	6	4.5	6.4	4.2	4	6	6.25
581	女	70-75岁	与子女同住	经常（每周4–6次）	少于30分钟	快手	经常	娱乐消遣	4	3	3	5	4	4	5	4	6	4	4	4	4	5	4	4	4	4	3	4	4	5	3	5	4	3	3	3.75	4.6	4.2	3.8	4	3.75
582	男	70-75岁	与配偶同住	有时（每周1–3次）	30分钟到1小时	抖音	从不	娱乐消遣	6	5	5	5	4	5	6	6	5	6	5	5	5	6	5	5	6	7	5	4	5	3	4	3	5	6	5	5.25	5.2	5.4	5.6	4	4.75
583	男	75岁及以上	独居	经常（每周4–6次）	2小时以上	快手	经常	学习/了解某些知识	5	5	5	6	7	6	7	6	7	7	6	7	7	7	4	5	5	4	3	7	5	6	4	5	5	5	7	5.25	6.6	6.8	4.2	5.5	5.5
584	女	70-75岁	与配偶同住	几乎每天	2小时以上	快手	偶尔	缓解孤独/压力	6	6	5	7	6	6	6	7	5	7	7	7	7	7	7	7	7	7	7	7	7	7	7	7	6	6	6	6	6	7	7	7	6.25
585	女	65-70岁	与子女同住	有时（每周1–3次）	1小时到2小时	抖音	经常	学习/了解某些知识	6	6	3	4	2	3	4	2	3	3	2	4	4	4	3	3	3	3	3	3	3	3	2	3	2	4	4	4.75	2.8	3.4	3	2.75	3.25
586	男	70-75岁	与配偶同住	偶尔（每周不到1次）	1小时到2小时	抖音	从不	娱乐消遣	6	6	5	4	3	4	4	5	6	5	6	6	7	6	4	4	3	5	3	4	4	5	3	6	4	4	5	5.25	4.4	6	3.8	4	4.75
587	女	65-70岁	与子女同住	经常（每周4–6次）	2小时以上	快手	经常	学习/了解某些知识	7	4	6	7	7	7	7	7	7	6	7	7	7	7	5	6	5	6	6	7	5	5	5	6	6	7	5	6	7	6.8	5.6	5.5	6
588	女	60-65岁	与子女同住	有时（每周1–3次）	30分钟到1小时	抖音	偶尔	缓解孤独/压力	4	2	4	4	4	3	5	4	4	3	3	2	4	4	3	3	1	4	2	4	4	3	4	5	5	4	4	3.5	4	3.2	2.6	3.75	4.5
589	女	75岁及以上	与子女同住	经常（每周4–6次）	1小时到2小时	视频号	总是	缓解孤独/压力	3	3	4	2	4	5	5	5	5	4	4	4	4	4	5	5	3	5	5	4	4	5	4	4	3	4	3	3	4.8	4	4.6	4.25	3.5
590	男	65-70岁	与配偶同住	偶尔（每周不到1次）	1小时到2小时	视频号	偶尔	学习/了解某些知识	3	3	4	5	5	6	5	4	5	5	6	6	5	6	3	5	5	5	4	4	4	3	5	3	3	5	4	3.75	5	5.6	4.4	4	3.75
591	女	65-70岁	与子女同住	几乎每天	30分钟到1小时	视频号	从不	娱乐消遣	5	5	5	5	7	6	6	5	7	6	7	7	6	6	7	6	4	6	6	7	6	7	6	6	5	6	6	5	6.2	6.4	5.8	6.5	5.75
592	女	60-65岁	与配偶同住	偶尔（每周不到1次）	少于30分钟	视频号	偶尔	娱乐消遣	6	6	6	7	7	6	7	6	7	6	7	6	6	7	6	4	5	7	6	6	4	5	6	5	5	6	6	6.25	6.6	6.4	5.6	5.25	5.5
593	女	70-75岁	与配偶同住	有时（每周1–3次）	少于30分钟	抖音	从不	缓解孤独/压力	6	5	6	7	6	6	5	5	6	6	6	6	6	6	6	5	6	6	7	7	5	6	5	6	5	6	6	6	5.6	6	6	5.75	5.75
594	男	65-70岁	与子女同住	有时（每周1–3次）	少于30分钟	抖音	偶尔	娱乐消遣	4	4	3	4	6	5	6	4	5	4	4	6	4	6	5	7	7	7	4	6	7	7	7	5	5	6	5	3.75	5.2	4.8	6	6.75	5.25
595	男	65-70岁	与子女同住	有时（每周1–3次）	30分钟到1小时	抖音	总是	其他	5	4	7	5	6	6	6	6	7	5	7	5	6	7	2	5	3	3	2	5	5	3	4	4	2	4	3	5.25	6.2	6	3	4.25	3.25
596	女	60-65岁	与配偶同住	有时（每周1–3次）	1小时到2小时	其他	从不	缓解孤独/压力	4	2	5	2	6	5	4	4	5	4	5	4	4	5	3	5	4	3	3	5	5	4	5	4	6	5	5	3.25	4.8	4.4	3.6	4.75	5
597	女	65-70岁	与配偶同住	几乎每天	2小时以上	快手	经常	娱乐消遣	5	4	6	6	5	6	6	5	5	4	4	3	3	4	7	7	7	7	6	5	5	3	6	4	5	4	3	5.25	5.4	3.6	6.8	4.75	4
598	男	65-70岁	与配偶同住	经常（每周4–6次）	2小时以上	小红书	经常	缓解孤独/压力	5	3	5	4	2	4	3	4	4	5	5	5	5	5	5	4	5	2	3	5	5	4	4	4	5	5	4	4.25	3.4	5	3.8	4.5	4.5
599	女	75岁及以上	独居	偶尔（每周不到1次）	1小时到2小时	快手	从不	缓解孤独/压力	5	5	4	4	6	5	6	7	5	5	7	7	7	6	7	7	7	6	7	6	6	5	5	7	7	7	7	4.5	5.8	6.4	6.8	5.5	7
600	男	70-75岁	与配偶同住	有时（每周1–3次）	少于30分钟	小红书	偶尔	学习/了解某些知识	7	7	7	7	6	6	5	6	7	7	7	7	7	7	6	6	6	7	6	7	7	5	6	4	5	5	5	7	6	7	6.2	6.25	4.75
601	男	75岁及以上	独居	几乎每天	1小时到2小时	抖音	偶尔	缓解孤独/压力	4	5	5	4	5	5	4	5	5	3	1	1	5	4	2	2	2	2	2	3	4	2	3	2	2	2	2	4.5	4.8	2.8	2	3	2
602	男	60-65岁	独居	经常（每周4–6次）	30分钟到1小时	快手	偶尔	娱乐消遣	2	3	3	5	5	5	5	4	6	3	4	3	5	5	5	4	6	6	5	6	6	7	6	4	5	4	5	3.25	5	4	5.2	6.25	4.5
603	男	60-65岁	独居	偶尔（每周不到1次）	30分钟到1小时	视频号	偶尔	缓解孤独/压力	4	3	4	3	4	3	3	3	4	2	4	3	4	3	3	3	2	3	3	5	3	3	4	3	3	4	3	3.5	3.4	3.2	2.8	3.75	3.25
604	男	75岁及以上	与配偶同住	几乎每天	1小时到2小时	抖音	偶尔	娱乐消遣	4	5	4	5	5	6	4	4	5	3	3	4	5	4	6	5	7	7	5	5	6	5	5	6	5	7	7	4.5	4.8	3.8	6	5.25	6.25
605	女	75岁及以上	独居	有时（每周1–3次）	30分钟到1小时	抖音	经常	缓解孤独/压力	5	4	5	4	4	6	4	4	4	5	5	6	5	6	3	3	3	4	3	4	3	3	3	4	5	5	3	4.5	4.4	5.4	3.2	3.25	4.25
606	男	65-70岁	与配偶同住	几乎每天	30分钟到1小时	B站	经常	娱乐消遣	5	5	4	4	6	6	6	5	6	3	4	3	3	4	4	4	3	2	2	5	4	5	6	5	6	5	5	4.5	5.8	3.4	3	5	5.25
607	男	70-75岁	独居	几乎每天	1小时到2小时	抖音	偶尔	缓解孤独/压力	5	3	5	3	6	6	6	7	6	5	6	5	5	5	1	3	2	1	2	3	4	3	3	2	2	3	3	4	6.2	5.2	1.8	3.25	2.5
608	女	65-70岁	与配偶同住	有时（每周1–3次）	2小时以上	抖音	经常	缓解孤独/压力	7	4	5	6	7	5	7	7	6	4	4	5	3	6	5	5	5	5	7	6	6	5	6	7	7	7	6	5.5	6.4	4.4	5.4	5.75	6.75
609	女	65-70岁	与配偶同住	有时（每周1–3次）	30分钟到1小时	抖音	经常	缓解孤独/压力	4	4	5	5	5	6	6	5	7	2	3	1	3	3	6	7	7	7	6	5	6	7	6	6	5	6	5	4.5	5.8	2.4	6.6	6	5.5
610	女	60-65岁	与子女同住	有时（每周1–3次）	30分钟到1小时	抖音	经常	学习/了解某些知识	5	5	4	4	4	4	5	4	5	4	5	6	5	5	5	5	5	7	5	5	5	3	5	5	4	6	5	4.5	4.4	5	5.4	4.5	5
611	男	65-70岁	与子女同住	有时（每周1–3次）	30分钟到1小时	快手	总是	学习/了解某些知识	3	4	2	4	3	2	3	3	4	4	5	3	4	3	3	3	3	2	3	5	5	5	4	2	3	2	1	3.25	3	3.8	2.8	4.75	2
612	女	65-70岁	独居	几乎每天	1小时到2小时	快手	经常	缓解孤独/压力	6	6	6	7	7	7	7	7	7	5	6	6	6	6	5	5	5	6	5	7	7	6	6	7	6	7	6	6.25	7	5.8	5.2	6.5	6.5
613	男	75岁及以上	与配偶同住	经常（每周4–6次）	2小时以上	小红书	总是	缓解孤独/压力	4	4	5	4	6	6	6	5	4	5	4	5	5	6	5	6	6	6	5	5	3	4	5	4	3	4	3	4.25	5.4	5	5.6	4.25	3.5
614	女	65-70岁	与配偶同住	经常（每周4–6次）	1小时到2小时	视频号	从不	缓解孤独/压力	3	3	4	4	7	5	5	5	5	4	2	3	3	3	3	4	4	3	3	6	4	6	5	4	4	5	4	3.5	5.4	3	3.4	5.25	4.25
615	男	60-65岁	独居	几乎每天	1小时到2小时	抖音	偶尔	缓解孤独/压力	3	4	4	4	4	4	4	4	5	4	3	5	4	4	1	1	1	1	1	5	4	4	5	3	1	2	3	3.75	4.2	4	1	4.5	2.25
616	女	70-75岁	与配偶同住	有时（每周1–3次）	1小时到2小时	抖音	偶尔	娱乐消遣	5	3	5	5	6	5	6	6	6	4	5	4	4	5	4	5	6	6	6	4	4	3	3	7	7	7	5	4.5	5.8	4.4	5.4	3.5	6.5
617	女	65-70岁	与配偶同住	偶尔（每周不到1次）	少于30分钟	小红书	偶尔	娱乐消遣	2	2	3	2	5	5	5	4	6	1	4	3	3	4	5	4	4	2	5	5	5	3	4	5	4	4	3	2.25	5	3	4	4.25	4
618	女	75岁及以上	独居	几乎每天	2小时以上	抖音	经常	缓解孤独/压力	3	5	4	4	3	3	5	4	5	3	4	4	4	6	4	4	3	6	3	4	5	2	3	3	3	3	4	4	4	4.2	4	3.5	3.25
619	男	60-65岁	与配偶同住	经常（每周4–6次）	2小时以上	抖音	总是	缓解孤独/压力	4	6	5	5	5	3	5	4	4	2	6	3	4	4	4	6	5	4	3	4	3	3	3	4	7	4	5	5	4.2	3.8	4.4	3.25	5
620	女	60-65岁	与子女同住	几乎每天	2小时以上	小红书	总是	娱乐消遣	7	6	6	6	5	4	4	5	3	5	6	5	7	5	3	4	3	4	3	7	5	6	5	6	5	6	4	6.25	4.2	5.6	3.4	5.75	5.25
621	其他/不方便透露	75岁及以上	与子女同住	有时（每周1–3次）	2小时以上	抖音	偶尔	缓解孤独/压力	5	5	6	6	4	4	4	4	4	3	4	3	3	3	4	5	5	4	5	4	4	3	4	5	2	4	4	5.5	4	3.2	4.6	3.75	3.75
622	男	65-70岁	与配偶同住	几乎每天	30分钟到1小时	快手	偶尔	娱乐消遣	1	1	1	2	5	4	6	6	6	4	5	5	4	4	6	5	4	5	4	5	5	4	4	4	2	4	4	1.25	5.4	4.4	4.8	4.5	3.5
623	男	60-65岁	与配偶同住	经常（每周4–6次）	30分钟到1小时	抖音	偶尔	缓解孤独/压力	4	3	3	5	3	2	4	4	5	4	3	4	4	5	3	3	3	3	3	6	4	3	3	2	4	4	3	3.75	3.6	4	3	4	3.25
624	男	75岁及以上	独居	有时（每周1–3次）	30分钟到1小时	视频号	偶尔	缓解孤独/压力	6	4	5	6	4	5	5	5	6	1	2	3	1	2	6	6	6	5	7	6	5	4	4	6	4	5	4	5.25	5	1.8	6	4.75	4.75
625	男	75岁及以上	与子女同住	经常（每周4–6次）	2小时以上	视频号	总是	缓解孤独/压力	6	4	5	6	5	7	7	7	6	5	5	5	7	6	6	7	7	6	7	6	4	4	5	7	5	6	7	5.25	6.4	5.6	6.6	4.75	6.25
626	男	70-75岁	与配偶同住	经常（每周4–6次）	30分钟到1小时	抖音	经常	娱乐消遣	4	5	5	4	4	3	5	3	3	5	5	5	6	5	5	4	3	4	2	3	4	3	5	3	5	3	4	4.5	3.6	5.2	3.6	3.75	3.75
627	男	65-70岁	与配偶同住	几乎每天	2小时以上	快手	总是	娱乐消遣	7	6	7	7	6	5	7	7	7	5	6	6	6	7	5	6	7	5	5	6	7	6	5	6	6	5	5	6.75	6.4	6	5.6	6	5.5
628	女	60-65岁	与配偶同住	几乎每天	少于30分钟	抖音	总是	娱乐消遣	3	3	3	3	5	5	5	4	6	3	4	4	3	4	2	1	2	2	1	5	4	6	3	3	2	2	1	3	5	3.6	1.6	4.5	2
629	女	60-65岁	与子女同住	有时（每周1–3次）	1小时到2小时	抖音	偶尔	学习/了解某些知识	4	4	3	3	5	5	7	6	5	3	4	3	3	4	6	5	3	4	4	3	3	3	3	4	4	4	4	3.5	5.6	3.4	4.4	3	4
630	男	75岁及以上	与配偶同住	有时（每周1–3次）	30分钟到1小时	抖音	从不	学习/了解某些知识	4	4	3	4	4	5	5	5	5	3	4	4	5	5	5	6	5	7	5	6	6	4	6	6	4	6	5	3.75	4.8	4.2	5.6	5.5	5.25
631	女	70-75岁	与配偶同住	经常（每周4–6次）	1小时到2小时	抖音	偶尔	娱乐消遣	3	4	3	4	5	5	4	6	6	3	3	3	3	4	5	5	5	5	6	4	3	4	4	4	4	6	5	3.5	5.2	3.2	5.2	3.75	4.75
632	男	65-70岁	独居	偶尔（每周不到1次）	少于30分钟	快手	从不	娱乐消遣	5	4	5	5	5	6	6	5	6	7	6	5	4	5	5	5	5	6	5	4	4	4	5	3	5	5	3	4.75	5.6	5.4	5.2	4.25	4
633	女	70-75岁	与子女同住	经常（每周4–6次）	2小时以上	抖音	经常	学习/了解某些知识	6	6	6	7	4	5	4	5	4	3	4	4	4	4	6	3	3	4	4	5	6	5	5	5	5	5	6	6.25	4.4	3.8	4	5.25	5.25
634	女	60-65岁	独居	有时（每周1–3次）	1小时到2小时	抖音	经常	缓解孤独/压力	7	7	7	7	5	7	6	6	7	4	7	6	5	7	7	6	5	5	7	6	6	4	5	7	7	7	7	7	6.2	5.8	6	5.25	7
635	女	70-75岁	独居	经常（每周4–6次）	少于30分钟	视频号	经常	缓解孤独/压力	5	4	3	4	2	4	4	4	4	3	5	3	3	4	3	3	4	3	3	4	4	4	4	4	4	5	4	4	3.6	3.6	3.2	4	4.25
636	男	70-75岁	独居	经常（每周4–6次）	1小时到2小时	视频号	经常	娱乐消遣	6	5	6	6	6	6	6	7	7	4	4	3	3	4	3	4	3	4	2	6	6	5	6	4	4	5	4	5.75	6.4	3.6	3.2	5.75	4.25
637	男	65-70岁	与配偶同住	有时（每周1–3次）	30分钟到1小时	其他	经常	缓解孤独/压力	6	5	6	6	5	6	6	6	4	7	7	7	7	7	6	6	7	6	7	7	7	7	7	7	7	7	7	5.75	5.4	7	6.4	7	7
638	男	65-70岁	与配偶同住	有时（每周1–3次）	30分钟到1小时	抖音	总是	缓解孤独/压力	5	6	6	7	6	6	6	5	5	7	7	7	7	7	5	4	5	4	6	6	7	6	6	7	6	7	5	6	5.6	7	4.8	6.25	6.25
639	男	60-65岁	与子女同住	经常（每周4–6次）	1小时到2小时	抖音	从不	娱乐消遣	6	5	6	7	7	7	7	7	7	6	7	7	7	6	6	6	4	5	6	6	4	6	6	7	7	7	7	6	7	6.6	5.4	5.5	7
640	女	65-70岁	与配偶同住	经常（每周4–6次）	1小时到2小时	快手	偶尔	缓解孤独/压力	4	4	2	3	5	5	5	5	5	3	1	3	3	3	2	3	2	2	3	3	4	4	3	2	2	4	2	3.25	5	2.6	2.4	3.5	2.5
641	女	60-65岁	独居	有时（每周1–3次）	30分钟到1小时	视频号	总是	娱乐消遣	5	4	4	3	5	6	6	5	6	4	6	4	5	3	5	6	5	4	4	6	6	7	6	4	4	5	5	4	5.6	4.4	4.8	6.25	4.5
642	男	60-65岁	与配偶同住	经常（每周4–6次）	30分钟到1小时	快手	偶尔	娱乐消遣	6	6	5	7	6	7	7	5	7	6	5	6	6	6	4	5	6	4	5	5	5	5	6	7	6	6	7	6	6.4	5.8	4.8	5.25	6.5
643	女	70-75岁	独居	几乎每天	2小时以上	抖音	偶尔	缓解孤独/压力	5	4	4	4	5	5	5	5	3	3	3	4	5	3	3	4	3	4	2	6	4	4	4	3	4	3	5	4.25	4.6	3.6	3.2	4.5	3.75
644	男	65-70岁	独居	经常（每周4–6次）	少于30分钟	抖音	总是	娱乐消遣	5	5	6	5	6	6	5	6	5	7	7	7	7	7	5	5	4	6	5	6	6	6	6	7	5	6	6	5.25	5.6	7	5	6	6
645	男	65-70岁	独居	经常（每周4–6次）	1小时到2小时	抖音	总是	缓解孤独/压力	4	4	3	5	6	5	5	5	5	4	5	6	5	6	6	5	4	4	3	4	3	3	4	4	3	4	2	4	5.2	5.2	4.4	3.5	3.25
646	女	75岁及以上	与子女同住	偶尔（每周不到1次）	少于30分钟	视频号	从不	其他	7	6	6	6	4	5	5	6	5	6	5	5	6	5	6	5	6	5	5	4	5	5	5	5	5	5	5	6.25	5	5.4	5.4	4.75	5
647	女	75岁及以上	与子女同住	经常（每周4–6次）	1小时到2小时	抖音	总是	娱乐消遣	5	5	4	4	5	4	3	4	6	4	6	5	4	4	4	3	5	4	4	5	4	6	5	4	5	5	4	4.5	4.4	4.6	4	5	4.5
648	女	65-70岁	与配偶同住	经常（每周4–6次）	少于30分钟	抖音	从不	缓解孤独/压力	5	5	5	6	6	5	4	5	4	5	6	6	5	5	6	5	5	5	6	7	7	7	7	6	6	5	6	5.25	4.8	5.4	5.4	7	5.75
649	女	70-75岁	其他	有时（每周1–3次）	少于30分钟	抖音	偶尔	娱乐消遣	6	6	6	6	5	6	4	6	6	6	7	6	6	7	6	4	5	5	7	6	6	6	5	6	6	6	4	6	5.4	6.4	5.4	5.75	5.5
650	男	60-65岁	与配偶同住	有时（每周1–3次）	30分钟到1小时	抖音	经常	娱乐消遣	3	1	1	2	7	6	7	7	7	3	4	5	4	4	4	5	4	6	4	5	4	4	3	7	7	7	6	1.75	6.8	4	4.6	4	6.75
651	男	65-70岁	其他	有时（每周1–3次）	30分钟到1小时	抖音	总是	学习/了解某些知识	4	5	6	5	5	5	4	6	4	3	4	4	6	6	5	5	4	5	3	7	6	5	4	6	7	6	6	5	4.8	4.6	4.4	5.5	6.25
652	男	65-70岁	独居	经常（每周4–6次）	少于30分钟	抖音	经常	缓解孤独/压力	5	5	4	4	5	5	5	5	5	6	7	7	7	7	5	7	7	7	7	6	5	6	6	5	6	7	6	4.5	5	6.8	6.6	5.75	6
653	女	65-70岁	与子女同住	经常（每周4–6次）	1小时到2小时	抖音	偶尔	娱乐消遣	6	5	6	5	5	6	5	6	4	4	4	7	5	6	6	6	6	6	5	7	5	5	6	4	3	5	5	5.5	5.2	5.2	5.8	5.75	4.25
654	女	60-65岁	与子女同住	有时（每周1–3次）	1小时到2小时	快手	从不	娱乐消遣	6	6	6	6	6	6	6	6	6	4	6	6	7	6	7	7	7	6	6	6	6	6	7	6	7	7	7	6	6	5.8	6.6	6.25	6.75
655	男	60-65岁	与子女同住	经常（每周4–6次）	1小时到2小时	快手	偶尔	缓解孤独/压力	3	4	4	4	4	5	5	4	4	4	3	7	4	5	1	1	1	1	1	3	3	4	3	2	3	2	3	3.75	4.4	4.6	1	3.25	2.5
656	男	70-75岁	独居	几乎每天	2小时以上	抖音	总是	娱乐消遣	5	5	4	3	5	5	3	5	4	3	5	5	5	5	4	4	3	4	3	6	3	3	4	4	5	5	4	4.25	4.4	4.6	3.6	4	4.5
657	男	70-75岁	独居	几乎每天	1小时到2小时	视频号	经常	娱乐消遣	4	5	5	5	4	5	4	3	5	3	3	3	3	3	6	4	5	3	5	5	4	4	4	6	4	6	6	4.75	4.2	3	4.6	4.25	5.5
658	男	70-75岁	独居	有时（每周1–3次）	30分钟到1小时	抖音	偶尔	缓解孤独/压力	6	3	5	5	6	6	5	5	5	5	4	6	6	7	4	5	3	3	4	4	4	5	3	4	5	5	3	4.75	5.4	5.6	3.8	4	4.25

## Sheet: Sheet2
模型拟合度
	ChiSqr/df	RMSEA	GFI	SRMR	NFI	TLI	CFI
估计模型	1.747	0.034	0.94	0.027	0.948	0.974	0.977
							0.948	0.974	0.977
								估计模型	空模型
							奇异方差	539.807	10451.8
							模型参数数量	69	27
							观察次数	658	n/a
							自由度	309	351
							P 值	0	0
							ChiSqr/df	1.747	29.777
							均方根误差	0.034	0.209
							RMSEA 低 90% CI	0.029	0.206
							RMSEA 90% CI	0.038	0.213
							GFI	0.94	n/a
							AGFI	0.927	n/a
							PGFI	0.769	n/a
							SRMR	0.027	n/a
							NFI	0.948	n/a
							TLI	0.974	n/a
							CFI	0.977	n/a
							AIC	677.807	n/a
							BIC	987.562	n/a
HTMT
	1	2	3	4	5	6
Addictive Use	0.784
Algorithmic Personalization	0.498	0.772
Emotional Realism	0.489	0.539	0.803
Escapism Motivation	0.486	0.461	0.488	0.795
Flow Experience	0.544	0.519	0.508	0.513	0.78
Narrative Involvement	0.506	0.507	0.49	0.443	0.476	0.782
	Addictive Use	Algorithmic Personalization	Emotional Realism	Escapism Motivation	Flow Experience	Narrative Involvement
Addictive Use
Algorithmic Personalization	0.499
Emotional Realism	0.49	0.54
Escapism Motivation	0.487	0.463	0.484
Flow Experience	0.551	0.524	0.506	0.518
Narrative Involvement	0.507	0.508	0.486	0.443	0.476
信效度分析
变量	克朗巴赫阿尔法（标准化）	克朗巴赫阿尔法（未标准化）	CR	AVE
Addictive Use	0.864	0.863	0.864	0.614
Algorithmic Personalization	0.881	0.88	0.881	0.597
Emotional Realism	0.879	0.879	0.879	0.644
Escapism Motivation	0.896	0.895	0.896	0.632
Flow Experience	0.861	0.86	0.862	0.608
Narrative Involvement	0.887	0.887	0.887	0.612
	R 方差
Addictive Use	0.432
Escapism Motivation	0.321
Flow Experience	0.414
	Q²predict	RMSE	MAE
Addictive Use	0.292	0.844	0.672
Escapism Motivation	0.261	0.862	0.697
Flow Experience	0.297	0.841	0.676

## Sheet: Sheet3
	原始样本 (O)	样本平均值（M）	标准差 (STDEV)	T 统计数据 (|O/STDEV|)	P 值
Algorithmic Personalization -> Addictive Use	0.139	0.136	0.052	2.662	0.008
Algorithmic Personalization -> Escapism Motivation	0.21	0.212	0.05	4.214	0
Algorithmic Personalization -> Flow Experience	0.221	0.227	0.049	4.551	0
Emotional Realism -> Addictive Use	0.123	0.124	0.053	2.326	0.02
Emotional Realism -> Escapism Motivation	0.277	0.274	0.046	5.992	0
Emotional Realism -> Flow Experience	0.189	0.187	0.052	3.657	0
Escapism Motivation -> Addictive Use	0.154	0.152	0.052	2.981	0.003
Escapism Motivation -> Flow Experience	0.247	0.245	0.047	5.272	0
Flow Experience -> Addictive Use	0.239	0.244	0.053	4.529	0
Narrative Involvement -> Addictive Use	0.193	0.192	0.051	3.818	0
Narrative Involvement -> Escapism Motivation	0.201	0.202	0.048	4.17	0
Narrative Involvement -> Flow Experience	0.162	0.159	0.047	3.478	0.001
路径分析
路径	β	STDEV	T	P
Aesthetic Engagement -> Cultural Perception	0.139	0.052	2.662	0.008
Color Consistency -> Aesthetic Engagement	0.21	0.05	4.214	0
Color Consistency -> Cultural Perception	0.221	0.049	4.551	0
Color Consistency -> Emotional Resonance	0.123	0.053	2.326	0.02
Emotional Resonance -> Aesthetic Engagement	0.277	0.046	5.992	0
Emotional Resonance -> Cultural Perception	0.189	0.052	3.657	0
Structural Clarity -> Aesthetic Engagement	0.154	0.052	2.981	0.003
Structural Clarity -> Cultural Perception	0.247	0.047	5.272	0
Structural Clarity -> Emotional Resonance	0.239	0.053	4.529	0
Texture Fidelity -> Aesthetic Engagement	0.193	0.051	3.818	0
Texture Fidelity -> Cultural Perception	0.201	0.048	4.17	0
Texture Fidelity -> Emotional Resonance	0.162	0.047	3.478	0.001

## Sheet: Sheet4
中介作用分析									原始样本 (O)	标准差 (STDEV)	T 统计数据 (|O/STDEV|)	P 值	原始样本 (O)	样本平均值（M）	0.025	0.975
路径	β	STDEV	T	P	0.025	0.975		Narrative Involvement -> Flow Experience -> Addictive Use	0.039	0.014	2.719	0.007	0.039	0.039	0.014	0.068
Narrative Involvement -> Flow Experience -> Addictive Use	0.039	0.014	2.719	0.007	0.014	0.068		Algorithmic Personalization -> Escapism Motivation -> Flow Experience	0.052	0.016	3.283	0.001	0.052	0.052	0.023	0.082
Algorithmic Personalization -> Escapism Motivation -> Flow Experience	0.052	0.016	3.283	0.001	0.023	0.082		Narrative Involvement -> Escapism Motivation -> Addictive Use	0.031	0.012	2.523	0.012	0.031	0.03	0.009	0.055
Narrative Involvement -> Escapism Motivation -> Addictive Use	0.031	0.012	2.523	0.012	0.009	0.055		Emotional Realism -> Escapism Motivation -> Flow Experience	0.068	0.017	3.913	0	0.068	0.067	0.037	0.101
Emotional Realism -> Escapism Motivation -> Flow Experience	0.068	0.017	3.913	0	0.037	0.101		Narrative Involvement -> Escapism Motivation -> Flow Experience	0.05	0.014	3.485	0.001	0.05	0.049	0.022	0.079
Narrative Involvement -> Escapism Motivation -> Flow Experience	0.05	0.014	3.485	0.001	0.022	0.079		Narrative Involvement -> Escapism Motivation -> Flow Experience -> Addictive Use	0.012	0.004	2.764	0.006	0.012	0.012	0.004	0.021
Narrative Involvement -> Escapism Motivation -> Flow Experience -> Addictive Use	0.012	0.004	2.764	0.006	0.004	0.021		Algorithmic Personalization -> Escapism Motivation -> Flow Experience -> Addictive Use	0.012	0.005	2.681	0.008	0.012	0.013	0.005	0.022
Algorithmic Personalization -> Escapism Motivation -> Flow Experience -> Addictive Use	0.012	0.005	2.681	0.008	0.005	0.022		Emotional Realism -> Escapism Motivation -> Flow Experience -> Addictive Use	0.016	0.006	2.921	0.004	0.016	0.016	0.007	0.028
Emotional Realism -> Escapism Motivation -> Flow Experience -> Addictive Use	0.016	0.006	2.921	0.004	0.007	0.028		Algorithmic Personalization -> Flow Experience -> Addictive Use	0.053	0.017	3.167	0.002	0.053	0.055	0.027	0.089
Algorithmic Personalization -> Flow Experience -> Addictive Use	0.053	0.017	3.167	0.002	0.027	0.089		Algorithmic Personalization -> Escapism Motivation -> Addictive Use	0.032	0.014	2.348	0.019	0.032	0.032	0.01	0.06
Algorithmic Personalization -> Escapism Motivation -> Addictive Use	0.032	0.014	2.348	0.019	0.01	0.06		Emotional Realism -> Flow Experience -> Addictive Use	0.045	0.017	2.664	0.008	0.045	0.046	0.017	0.082
Emotional Realism -> Flow Experience -> Addictive Use	0.045	0.017	2.664	0.008	0.017	0.082		Emotional Realism -> Escapism Motivation -> Addictive Use	0.043	0.017	2.538	0.011	0.043	0.042	0.014	0.079
Emotional Realism -> Escapism Motivation -> Addictive Use	0.043	0.017	2.538	0.011	0.014	0.079		Escapism Motivation -> Flow Experience -> Addictive Use	0.059	0.017	3.458	0.001	0.059	0.06	0.028	0.093
Escapism Motivation -> Flow Experience -> Addictive Use	0.059	0.017	3.458	0.001	0.028	0.093
